# Supplementary material for: Metabolomic profiling of macrophages determines the discrete metabolomic signature and metabolomic interactome triggered by polarising immune stimuli
Source: PLoS One. 2018 Mar 14;13(3):e0194126. doi: 10.1371/journal.pone.0194126 (PMC5851634; doi:10.1371/journal.pone.0194126)
Supplement: S2 File — (XLSX) [file pone.0194126.s008.xlsx]

## Sheet: Dataset 1 plsda_vip
	Comp. 1	Comp. 2	Comp. 3	Comp. 4
5'-Methylthioadenosine	8.0703	7.2407	7.0952	7.0552
P-DPD	4.4803	4.5448	4.5142	4.4973
5-Phosphoribosylamine	4.1515	3.993	3.9101	3.8875
N4-Acetyl-beta-D-glucosaminylasparagine	4.0381	3.9722	3.983	3.9604
GDP-3_6-dideoxy-D-galactose	3.7215	3.4265	3.4896	3.5025
Phosphonate	3.0353	2.8178	2.7594	2.7445
Deoxyinosine	2.862	2.9476	2.8965	2.9053
IMP	2.8352	2.5835	2.5304	2.5166
D-Ribose 5-phosphate	2.7898	2.8077	2.7517	2.7355
p-nitroso-N_N-dimethylaniline	2.7618	2.6233	2.5822	2.5714
3-Hydroxyhexadecanoylcarnitine	2.6884	2.7712	2.8104	2.794
Elaidiccarnitine	2.6652	3.0779	3.0156	2.9991
5'-Phosphoribosylglycinamide	2.6294	2.7294	2.6738	2.6636
3-Hydroxy-11Z-octadecenoylcarnitine	2.5902	2.6857	2.68	2.6676
N-Carbamoyl-L-aspartate	2.5544	2.5073	2.4592	2.4533
Octylamine	2.4118	2.308	2.2693	2.2557
2R_4S-2_4-Diaminopentanoate	2.2395	2.258	2.4391	2.4395
beta-ketophosphonate	2.1925	1.9696	1.964	1.9594
Riboflavin	2.1915	1.9681	2.0006	2.0087
sn-glycero-3-Phospho-1-inositol	2.0969	2.4683	2.4171	2.4267
Guanine	2.0796	1.8724	1.8336	1.8267
Propanoyl phosphate	2.0401	1.8402	1.82	1.81
5-Methoxytryptophan	1.9777	2.2715	2.2527	2.2468
2'_3'-Cyclic CMP	1.9698	1.801	1.7946	1.7841
gamma-thiomethyl glutamate	1.9054	2.0176	1.9757	1.964
SC-57666	1.8908	1.8232	1.7874	1.7768
2-Methylpropanamine	1.7346	1.6475	1.6134	1.6039
2-hydroxy-3-carboxy-4_5-cyclopropylhex-5-enoate	1.7322	1.5607	1.5928	1.5859
1-Oleoylglycerophosphocholine	1.7149	2.1369	2.1858	2.1852
1_8-Diazacyclotetradecane-2_9-dione	1.6755	1.58	1.5673	1.5596
Pyrimidine nucleoside	1.6537	1.5943	1.5652	1.5565
Inosine	1.6344	1.5177	1.4863	1.4776
L-Homocitrulline	1.5832	1.43	1.461	1.456
L-rhamnitol	1.5764	1.5677	1.5367	1.5281
N-Acetylputrescine	1.5719	1.416	1.403	1.395
FA O-Palmitoyl-R-carnitine	1.5438	1.9966	2.0371	2.0416
Guanosine 3'-phosphate	1.5405	1.3836	1.3551	1.3477
Adenosine	1.5143	1.4081	1.3934	1.3853
trans-Cinnamate	1.4227	1.3757	1.3555	1.3475
S-Malate	1.3652	1.2617	1.2365	1.2348
O-Propanoylcarnitine	1.3312	1.2049	1.1818	1.176
--erythro-2R_3R-dihydroxybutylamide	1.3132	1.2563	1.2607	1.2555
N-Methylnicotinamide	1.3106	1.3477	1.3695	1.3869
Hypoxanthine	1.3087	1.3115	1.3154	1.3082
p-Benzenediol	1.3022	1.18	1.1567	1.1525
Phenylacetaldehyde	1.2638	1.4927	1.4622	1.4655
Methylimidazoleacetic acid	1.2568	1.1935	1.1957	1.1928
Catechol	1.2517	1.2275	1.2091	1.204
2-Furoate	1.2446	1.1746	1.5698	1.5713
5_6-Dihydroxyindole	1.2223	1.1133	1.1461	1.1448
ZAPA	1.135	1.0548	1.0622	1.0565
gamma-L-Glutamyl-L-cysteine	1.1147	1.0185	1.0036	0.99888
Indole-3-acetaldehyde	1.0996	1.1013	1.0799	1.0736
N-D-Glucosylarylamine	1.0805	0.96994	1.0267	1.0379
D-Fructose 1_6-bisphosphate	1.0721	1.3491	1.3287	1.321
Itaconate	1.0249	1.1229	1.1001	1.0959
Hydroxymethylphosphonate	1.0178	0.91491	0.95831	0.95434
O-Acetylcarnitine	0.99728	0.90658	0.88926	0.88427
N-Acetylmethionine	0.99627	1.0617	1.048	1.0418
dGMP	0.97522	0.89759	0.90091	0.89555
D-Glyceraldehyde 3-phosphate	0.97303	0.97275	0.95787	0.95949
5'-dimethylsulfonio-5'-deoxyadenosine	0.95548	0.87432	0.85901	0.85749
D-Sedoheptulose 1_7-bisphosphate	0.93105	1.2202	1.1976	1.1917
R-2-Methylimino-1-phenylpropan-1-ol	0.93081	0.83509	0.84051	0.8632
Xanthine	0.91931	0.82455	0.83262	0.83039
L-Histidine	0.9118	0.83441	0.8176	0.81699
Hydantoin-5-propionate	0.91144	0.83	0.81312	0.812
5-Dehydro-4-deoxy-D-glucarate	0.91048	0.89794	0.98723	0.98935
cis-Aconitate	0.90762	0.8461	0.83013	0.83255
3-nitro-2-pentanol	0.90648	0.9115	0.89364	0.88835
Imidazole-4-acetate	0.90468	0.90799	0.89126	0.88959
Urocanate	0.88373	0.79461	0.83508	0.83742
2-Acetolactate	0.85268	0.78471	0.813	0.82276
2_2'-Iminodipropanoate	0.84003	0.75763	0.74738	0.74346
S-Carnitine	0.83862	0.76751	0.75156	0.75043
8-Oxocoformycin	0.83064	0.74496	0.75981	0.76042
pyrazinoate	0.82306	0.74674	0.73892	0.73476
2-Hydroxybutane-1_2_4-tricarboxylate	0.80688	0.7262	0.71541	0.71236
D-Sedoheptulose 7-phosphate	0.79967	0.90661	0.90817	0.90362
L-Asparagine	0.79795	0.84133	0.82491	0.82151
Pyridoxine	0.79044	0.73861	0.73684	0.74152
3_5/4-Trihydroxycyclohexa-1_2-dione	0.78127	0.78925	0.77809	0.7847
D-Glucarate	0.77816	0.7592	0.78232	0.7942
Benzyl 2R_3S-2-methyl-3-hydroxybutanoate	0.76884	0.68949	0.68303	0.68218
D-Erythrulose	0.75584	0.69202	0.7046	0.70054
MOPS	0.75164	0.79609	0.89787	0.91124
3-Methylguanine	0.73086	0.91565	0.90133	0.89664
1-deoxynojirimycin	0.72753	0.68382	0.67648	0.67927
Pyruvate	0.72395	0.74485	0.73585	0.73652
citraconate	0.71437	0.65955	0.65251	0.65656
Glutamylalanine	0.70437	0.85555	0.84494	0.84051
Nicotinamide	0.70174	0.67196	0.71894	0.71605
4-amino-4-deoxy-L-arabinose	0.69197	0.62259	0.61562	0.61338
Pyridoxal	0.69138	0.63195	0.62291	0.61956
L-Phenylalanine	0.68807	0.61976	0.61076	0.61812
1-Methoxyphenanthrene	0.68774	1.3247	1.2978	1.3074
2-Deoxy-D-ribose 1-phosphate	0.68332	0.80904	0.80478	0.8051
Benzofuran	0.67968	0.84277	0.83038	0.8292
Malonate	0.66733	0.60249	0.60632	0.60277
Deoxycytidine	0.66365	0.61131	0.60147	0.59871
D-Glucuronate	0.6611	0.60565	0.59683	0.5941
Isocitrate	0.65535	0.59112	0.61376	0.61682
N-L-Argininosuccinate	0.65206	0.79145	0.77676	0.77381
L-2-Aminoadipate	0.65155	0.59057	0.63387	0.63721
S-3-Methyl-2-oxopentanoic acid	0.65113	0.58525	0.57364	0.57207
7_8-diketopelargonate	0.65059	0.63293	0.6211	0.61805
GTP	0.64744	0.61607	0.60434	0.60079
Choline	0.62504	0.56185	0.55025	0.55031
Ergothioneine	0.62381	0.61264	0.59993	0.59636
Imidazole-4-acetaldehyde	0.62132	0.56468	0.56467	0.56742
S-D-mandeloylglutathione	0.61431	1.1923	1.17	1.1659
L-cysteine sulfinate	0.6132	0.664	0.65037	0.64705
D-Fructose 6-phosphate	0.60931	0.80817	0.79631	0.79468
Citrate	0.60712	0.54602	0.54998	0.5526
N-Acetylneuraminate	0.60532	0.5846	0.59888	0.59627
trans-Hexadec-2-enoylcarnitine	0.60521	0.91999	0.9016	0.90996
3-Sulfolactate	0.60232	0.56314	0.58937	0.62025
Succinate	0.59875	0.54668	0.54629	0.54717
R-S-Lactoylglutathione	0.59316	1.373	1.3535	1.3599
D-Ribose	0.58275	0.53919	0.61628	0.62615
N-omega-Hydroxyarginine	0.58211	1.3095	1.4568	1.508
D-Ribose 1_5-bisphosphate	0.58162	1.0398	1.02	1.0141
Glutathione disulfide	0.5802	0.56941	0.56893	0.57382
S-ATPA	0.57516	0.52061	0.55396	0.55748
Glycine	0.56528	0.50693	0.50984	0.51023
L-Methionine S-oxide	0.56512	0.51067	0.54962	0.54635
Gentisate aldehyde	0.55889	0.54783	0.54009	0.53898
S-Adenosyl-L-methionine	0.55819	0.52081	0.56407	0.56987
S-Sulfo-L-cysteine	0.55449	0.49771	0.50796	0.55371
Ferulate	0.54644	0.50192	0.50262	0.50261
3-Hydroxyanthranilate	0.54504	0.51639	0.50897	0.50855
HEPES	0.53632	0.48692	0.47738	0.47464
S-AMPA	0.52237	0.5129	0.51983	0.56396
N2-D-1-Carboxyethyl-L-arginine	0.52129	0.87294	0.86547	0.86426
3-Phospho-D-glycerate	0.51965	0.51248	0.50475	0.50337
N-Methylhistamine	0.51495	0.9826	1.0228	1.0477
D-Glucose	0.50311	0.52684	0.61442	0.64005
GDP	0.50004	0.52368	0.51435	0.51339
alpha-D-Glucosamine 1-phosphate	0.48867	0.5001	0.50825	0.50524
Folate	0.48865	0.44432	0.44019	0.47421
4-Imidazolone-5-propanoate	0.48268	0.5199	0.50989	0.5141
N-Phenylacetamide	0.47514	0.58723	0.58867	0.58544
4_5_6_7-Tetrahydroisoxazolo5_4-cpyridin-3-ol	0.47178	0.507	0.49709	0.49526
4-Pyridoxolactone	0.47032	0.46022	0.4507	0.44961
2-Hydroxyethanesulfonate	0.46636	0.42854	0.42101	0.41904
D-Erythrose 4-phosphate	0.46537	1.4872	1.4767	1.5314
N2-Acetyl-L-aminoadipate	0.46433	0.49672	0.49172	0.48891
L-Cystathionine	0.46398	0.43035	0.42585	0.42337
Deoxyuridine	0.44706	0.42598	0.41746	0.41655
Phenylacetic acid	0.4456	0.50121	0.49464	0.49206
N5-Ethyl-L-glutamine	0.44314	0.44444	0.44505	0.45813
N1_N8-diacetylspermidine	0.44236	0.46459	0.47986	0.48986
Hexanoic acid	0.44202	0.39648	0.39713	0.40135
L-Cysteate	0.44192	0.40394	0.41994	0.41857
D-Gluconic acid	0.43562	0.58493	0.58108	0.57894
2-acetamidoglucal	0.4317	0.44642	0.44369	0.44506
isopropyl beta-D-galactopyranoside	0.42896	0.40889	0.48336	0.51673
Glycerophosphoglycerol	0.427	0.46077	0.46323	0.46295
D-myo-Inositol 1_2-cyclic phosphate	0.4261	0.63834	0.67366	0.67146
3_4-dihydroxybenzylamine	0.42375	0.7983	0.86117	0.90402
UDP-glucose	0.42283	0.5533	0.54383	0.54142
L-Erythrulose	0.41112	0.37313	0.3827	0.38348
conhydrinone	0.40636	0.43893	0.4353	0.43666
3-Hydroxypropenoate	0.39614	0.39068	0.40128	0.39997
N-Acetyl-L-histidine	0.39594	0.40118	0.46847	0.50487
2-Oxoglutarate	0.37952	0.58771	0.57947	0.58339
Cerulenin	0.37732	1.3404	1.5198	1.5995
N-Acetyl-D-glucosamine	0.37368	0.44991	0.51355	0.5105
UTP	0.37307	0.57935	0.5674	0.56743
5_6-Dihydrouracil	0.3702	0.34136	0.3356	0.33363
Guanosine	0.36759	0.33203	0.33974	0.33846
GDP-L-fucose	0.3592	0.3329	0.32613	0.32434
CMP	0.35786	0.371	0.36355	0.3628
Phenolsulfonphthalein	0.35606	0.36951	0.55574	0.5566
octulose 8-phosphate	0.35225	0.45755	0.45762	0.45492
4-Hydroxybenzoate	0.35186	0.38653	0.38307	0.38083
Methyloxaloacetate	0.35065	0.31482	0.3138	0.31411
Thiamin	0.34564	0.3161	0.4483	0.45002
L-Tyrosine	0.34493	0.31589	0.31003	0.32944
Cytidine	0.33178	0.32356	0.33626	0.33984
N-Glycoloyl-neuraminate	0.32868	0.34032	0.33627	0.34046
N-acetyl -D- glucosaminitol	0.32596	0.31656	0.31969	0.32132
O-Butanoylcarnitine	0.32578	0.48734	0.47763	0.4816
NG_NG-Dimethyl-L-arginine	0.3257	0.29848	0.30357	0.30215
L-Fucose 1-phosphate	0.32385	0.742	0.77281	0.77256
Sulfate	0.32013	0.28905	0.32249	0.32059
4-Guanidinobutanoate	0.3157	0.3588	0.35282	0.35098
O-Acetyl-L-homoserine	0.31209	0.28054	0.27721	0.27959
N6_N6_N6-Trimethyl-L-lysine	0.30758	0.32504	0.3202	0.3192
Phthalate	0.30555	0.3247	0.31849	0.31676
1-Pyrroline-2-carboxylate	0.29972	0.27261	0.27135	0.26986
Orotidine	0.29839	0.3247	0.32069	0.31976
L-Tyrosine methyl ester	0.29813	0.28609	0.28106	0.27957
dAMP	0.29338	0.26368	0.25878	0.26487
5-Methylcytosine	0.29265	0.26757	0.26246	0.26397
NADP	0.29222	0.43399	0.42512	0.42849
L-Ornithine	0.28969	0.26606	0.28529	0.29039
L-Tryptophan	0.28846	0.2592	0.25481	0.27611
L-Leucine	0.28278	0.25784	0.26173	0.28148
Oxaloacetate	0.27684	0.30043	0.32046	0.32339
5-L-Glutamyl-taurine	0.2765	0.29493	0.30121	0.29942
D-olivose	0.27177	0.25965	0.25438	0.27336
L-Glutamate	0.26955	0.31848	0.31401	0.31288
Orthophosphate	0.26935	0.24396	0.2454	0.24409
CTP	0.26554	0.38331	0.37539	0.37461
Melatonin	0.25894	0.24651	0.33563	0.39484
3-hydroxy-3-carboxy-4_5-cyclopropylhex-5-enoate	0.25859	0.23425	0.2353	0.23397
3_4-Dihydroxyphenylacetaldehyde	0.25561	0.24317	0.2386	0.23893
dCTP	0.25387	0.64806	0.63776	0.67514
1-Methylnicotinamide	0.25243	0.22678	0.2279	0.22688
R-3-Hydroxybutanoate	0.25136	0.2804	0.28012	0.28338
L-Valine	0.25121	0.22593	0.22221	0.26982
Thymine	0.24836	0.23052	0.24045	0.2394
N-hydroxyvaline	0.24439	0.23763	0.2349	0.23757
L-Methionine	0.23716	0.21407	0.21362	0.25082
Choline phosphate	0.23665	0.35694	0.34988	0.35176
S-Adenosyl-L-homocysteine	0.23608	0.25338	0.25172	0.25229
myo-Inositol	0.23429	0.21164	0.22057	0.23508
UMP	0.23353	0.25344	0.28748	0.28583
CDP	0.22723	0.34048	0.33759	0.34346
5-Oxopentanoate	0.2268	0.43743	0.44075	0.44438
6-Phospho-D-gluconate	0.2216	0.24358	0.23965	0.23854
L-Azetidine 2-carboxylic acid	0.22023	0.23045	0.26991	0.26849
Sulforaphane	0.21788	0.55012	0.91864	0.95932
N6-Methyl-L-lysine	0.21721	0.24978	0.24491	0.24622
L-Citrulline	0.2126	0.44868	0.49558	0.49372
Casein K	0.20734	0.18988	0.1896	0.19652
Adenine	0.20719	0.1974	0.2054	0.20422
Taurocyamine	0.20478	0.22865	0.22915	0.22797
Homocarnosine	0.20381	0.1901	0.21205	0.21088
Maleic acid	0.19981	0.18225	0.20325	0.20309
alpha-2_6-anhydro-3-deoxy-D-arabino-heptulopyranosidonate 7-phosphate	0.19119	0.60525	0.59942	0.59615
S-ATPA.1	0.191	0.17385	0.2792	0.29732
meso-2_6-Diaminoheptanedioate	0.1902	0.17078	0.1874	0.18844
5-Guanidino-2-oxopentanoate	0.18942	0.2556	0.29973	0.30361
Temurin	0.18575	0.21454	0.21052	0.21944
Methylguanidine	0.18497	0.16593	0.16686	0.17448
N-Acetyl-L-aspartate	0.18422	0.27976	0.29354	0.30932
UDP	0.1823	0.44252	0.43384	0.43465
sn-glycero-3-Phosphoethanolamine	0.18066	0.16262	0.18252	0.18157
ATP	0.18004	0.18731	0.19336	0.19557
Glutathione	0.17993	0.2811	0.30056	0.29877
S-Acetyldihydrolipoamide	0.17992	0.16843	0.16602	0.16512
4-Trimethylammoniobutanoate	0.17688	0.17972	0.17658	0.1784
Ascorbate	0.17575	0.15944	0.17066	0.17735
3-Oxopropanoate	0.17523	0.2807	0.28739	0.29026
Z-4-Hydroxyphenylacetaldehyde-oxime	0.16881	0.2232	0.23779	0.23843
Octane-1_8-diol	0.16496	0.15672	0.16923	0.17279
Hydroxybutyrylcarnitine	0.16368	0.22753	0.22284	0.22671
R-1-Aminopropan-2-ol	0.16046	0.14787	0.14606	0.14544
L-Cystine	0.15936	0.27322	0.35365	0.37596
Benzosemiquinone	0.15784	0.14203	0.16844	0.16863
L-thiazolidine-4-carboxylate	0.15676	0.17257	0.27875	0.31758
L-Seryladenylate	0.15617	0.18468	0.23518	0.26116
D-Xylulose	0.15512	0.186	0.19274	0.19395
Pantothenate	0.152	0.1481	0.20266	0.217
Phosphoenolpyruvate	0.15021	0.16274	0.17259	0.17307
3-sulfopropanoate	0.14879	0.19726	0.19625	0.19639
L-Glutamine	0.14877	0.13634	0.15115	0.18144
5-Methylcytidine	0.14668	0.17682	0.26954	0.30584
7_8-benzoflavone	0.14395	0.37809	0.37287	0.37429
Barbiturate	0.14359	0.12899	0.13915	0.14653
Xylitol	0.14292	0.24122	0.28238	0.29979
Orotate	0.1423	0.13575	0.13298	0.13723
Ribothymidine	0.14116	0.12913	0.16831	0.1906
Tropolone	0.13763	0.16358	0.17621	0.19676
Ectoine	0.13718	0.16835	0.17117	0.18525
D-Glycerate	0.13696	0.15191	0.16015	0.16224
beta-Alanine	0.13392	0.35197	0.34497	0.34325
Thymidine	0.13391	0.12793	0.12544	0.1326
FAD	0.13139	0.31452	0.31274	0.31364
Pyrrole-2-carboxylate	0.13131	0.15573	0.1529	0.16279
2-nitro-1-propanol	0.13003	0.17423	0.17863	0.17832
3-Methyleneoxindole	0.12814	0.15427	0.16914	0.17094
Selenomethionine	0.12663	0.11438	0.11203	0.11755
Hypotaurine	0.12619	0.3088	0.3073	0.30553
O-Succinyl-L-homoserine	0.12034	0.41665	0.41191	0.40961
D-Sorbitol	0.11772	0.22255	0.24173	0.27447
3'_5'-Cyclic AMP	0.11696	0.11452	0.11402	0.11366
R-2-Hydroxyglutarate	0.11615	0.41304	0.40458	0.41097
L-rhamnitol.1	0.11528	0.10738	0.13138	0.15292
Uracil	0.11477	0.14145	0.16991	0.17262
2-Oxobutanoate	0.11122	0.10288	0.10388	0.10334
Guanidinoacetate	0.11092	0.29334	0.29229	0.29078
D-Erythrose	0.11053	0.12858	0.13002	0.12943
D-Galactosamine	0.11015	0.12787	0.13113	0.13542
L-Arginine	0.10689	0.14256	0.16168	0.16269
2-Phenylacetamide	0.10481	0.12883	0.13161	0.13725
3_4-Dihydroxyphenylacetate	0.10462	0.094725	0.096	0.095433
L-Proline	0.104	0.12591	0.12764	0.16868
UDP-glucuronate	0.1027	0.44124	0.43376	0.43202
L-Albizziine	0.099736	0.17907	0.18584	0.18568
Carnosine	0.098303	0.098731	0.10618	0.10619
Uridine	0.097385	0.18995	0.28008	0.28756
Creatinine	0.096374	0.10423	0.11656	0.14192
N-Acetylornithine	0.096251	0.087907	0.087149	0.088671
2-Aminobutan-4-olide	0.095783	0.091986	0.094271	0.093783
L-Rhamnose	0.094969	0.14228	0.17328	0.17262
gamma-thiomethyl glutamate.1	0.092928	0.092703	0.098698	0.1455
FA hydroxy100 N-3S-hydroxydecanoyl-L-serine	0.092132	0.28923	0.28419	0.28251
galactopinitol A	0.090707	0.10897	0.12949	0.16037
NAD	0.089949	0.28301	0.28399	0.28559
Dihydrophloroglucinol	0.089262	0.19513	0.21479	0.24818
Biotin	0.088838	0.11288	0.28566	0.30258
Nicotinate	0.088556	0.10608	0.14156	0.14635
Gentioflavine	0.088268	0.098412	0.1015	0.12338
N-Acetyl-L-glutamate	0.08553	0.086318	0.088928	0.088403
Cyclic ADP-ribose	0.085143	0.27215	0.27888	0.27831
5-Methyl-2'-deoxycytidine	0.083233	0.11332	0.1387	0.13928
Npi-Methyl-L-histidine	0.082762	0.095878	0.10693	0.18011
4-Hydroxy-2-butynal	0.080795	0.072534	0.2865	0.36409
Cardiospermin	0.08046	0.083394	0.084166	0.086374
Phosphocreatine	0.080077	0.3696	0.36202	0.35987
Glycogen	0.079845	0.080662	0.11582	0.15799
UDP-N-acetyl-D-glucosamine	0.076745	0.18597	0.18488	0.19477
L-Aspartate	0.076461	0.071996	0.070609	0.12218
sn-Glycerol 3-phosphate	0.075611	0.072519	0.12486	0.12549
Malonylcarnitine	0.07518	0.068192	0.16532	0.16993
Maltotriose	0.074789	0.15866	0.15539	0.16244
Homoarginine	0.07476	0.13092	0.16398	0.16347
D-Alanyl-D-alanine	0.073523	0.068598	0.099841	0.10375
Sucrose	0.073205	0.17366	0.17009	0.17058
CMP-2-aminoethylphosphonate	0.070812	0.10854	0.12384	0.14917
N-Acetyl-D-fucosamine	0.069759	0.18594	0.2368	0.23819
NADPH	0.068772	0.17386	0.17743	0.21288
N-Ribosylnicotinamide	0.067119	0.14895	0.21861	0.21897
Hercynine	0.063636	0.079376	0.077729	0.099131
Ethanolamine phosphate	0.061116	0.24314	0.24259	0.24142
3-Hydroxy-4-hydroxymethyl-2-methylpyridine-5-carboxylate	0.059161	0.11257	0.11462	0.12743
N6-Acetyl-L-lysine	0.058972	0.061127	0.064882	0.087928
N_N'-Dimethylurea	0.055412	0.085844	0.2002	0.20563
sn-glycero-3-Phosphocholine	0.051657	0.10208	0.12052	0.12238
Taurine	0.051053	0.048434	0.047793	0.050177
L-proline amide	0.043715	0.07789	0.13133	0.13396
1-Ribosylimidazole-4-acetate	0.038985	0.60122	0.67566	0.71571
FA trihydroxy40 2_3_4-trihydroxy-butanoic acid	0.036846	0.2711	0.26681	0.28182
Allantoin	0.035267	0.084891	0.18616	0.18903
D-Fructose	0.034504	0.061467	0.23208	0.26561
NADH	0.033699	0.30882	0.30382	0.30214
Procollagen 5-D-galactosyloxy-L-lysine	0.03341	0.091542	0.12266	0.16237
dihomocitrate	0.032564	0.15683	0.74899	0.76667
Stachydrine	0.031924	0.17979	0.17617	0.19634
L-Kynurenine	0.031473	0.044154	0.048306	0.079219
OrotateFragment	0.030846	0.029264	0.080092	0.081154
L-4-Hydroxyglutamate semialdehyde	0.030388	0.1353	0.14371	0.14604
2-Aminomuconate semialdehyde	0.028636	0.077401	0.077616	0.082972
N-hydroxyisoleucine	0.02748	0.037264	0.13625	0.14506
CPX	0.026074	0.08075	0.080857	0.11197
6-Acetamido-2-oxohexanoate	0.0227	0.020539	0.035849	0.036324
4-Oxocyclohexanecarboxylate	0.021821	0.019615	0.039621	0.04016
Creatine	0.021413	0.13674	0.17252	0.17242
2_7-Anhydro-alpha-N-acetylneuraminic acid	0.02067	0.16144	0.17224	0.18161
Urate	0.020326	0.018684	0.19116	0.25739
1-3_4-dimethoxylphenylethane-1_2-diol	0.019514	0.037116	0.036446	0.037623
L-Carnitine	0.019299	0.21023	0.21697	0.22086
3-Methyl-2-oxobutanoic acid	0.018895	0.18519	0.20208	0.21373
L-Threonine	0.018441	0.02527	0.081285	0.14054
Tetradecanoylcarnitine	0.018079	0.53605	0.52499	0.55392
Methyl 2-diazoacetamidohexonate	0.017191	0.077196	0.078567	0.15153
Mercaptoethanol	0.017161	0.89979	0.88838	0.95517
CMP-N-acetylneuraminate	0.014672	0.30187	0.29692	0.29754
Sinapyl alcohol	0.013367	0.048668	0.076006	0.083007
1-Deoxy-D-xylulose	0.012612	0.091007	0.089281	0.094073
Oxalate	0.012115	0.02414	0.040065	0.039989
L-Serine	0.010678	0.094195	0.10153	0.14841
Isonicotineamide	0.006592	0.21041	0.20747	0.21208
3'-AMP	0.00509	0.14993	0.14682	0.15613
Salicylhydroxamic acid	0.0046703	0.099417	0.12076	0.12344
L-Lysine	0.0025454	0.0026885	0.087398	0.10881
R-2_3-Dihydroxy-3-methylbutanoate	0.0021341	0.22129	0.25261	0.25198
L-1-Pyrroline-3-hydroxy-5-carboxylate	0.00017136	0.26218	0.28206	0.3146

## Sheet: Dataset 2 plsda_vip
	Comp. 1	Comp. 2	Comp. 3	Comp. 4
L-Fucose 1-phosphate	4.4089	4.0632	3.9351	3.9158
N-Carbamoyl-L-aspartate	3.9561	3.6866	3.5601	3.5383
Dihydrobiopterin	3.6372	3.3499	3.3203	3.3004
beta-ketophosphonate	3.5026	3.2252	3.1024	3.0889
Uridine	3.2174	3.0312	2.9174	2.9053
Deoxyadenosine	3.1269	2.9841	2.8714	2.8608
p-aminobenzoate-beta-D-glucopyranosyl ester	3.0497	2.8118	2.7677	2.7525
Itaconate	2.9785	2.7446	2.6577	2.6415
3-Methylguanine	2.8888	2.6585	2.5864	2.5705
N-Acetyllactosamine	2.7137	2.5083	2.4853	2.4706
Hypoxanthine	2.6429	2.4664	2.3905	2.3766
Orotate	2.2129	2.1001	2.0173	2.0111
UDP	2.0318	1.9193	1.9309	1.9204
2_3-Bisphospho-D-glycerate	2.0236	1.8691	1.9766	1.9653
Guanidinoacetate	2.0031	1.8436	1.7765	1.7661
N-Methylethanolamine phosphate	1.929	1.7813	1.7132	1.7031
Orotidine	1.8859	1.7355	1.6685	1.6584
2-Amino-4-hydroxy-6-hydroxymethyl-7_8-dihydropteridine	1.8242	1.7023	1.7274	1.7172
D-Gluconic acid	1.7764	1.663	1.6001	1.5991
Deoxycytidine	1.7756	1.6352	1.5748	1.5677
Guanine	1.7747	2.1853	2.1255	2.2187
D-Erythrose 4-phosphate	1.639	1.8977	1.8267	1.8167
Phosphodimethylethanolamine	1.6106	1.4821	1.4363	1.4282
IMP	1.5029	1.6154	2.4139	2.4246
NADH	1.5026	1.4252	1.4783	1.4757
2-Deoxy-D-ribose 5-phosphate	1.4353	1.4209	1.3648	1.3581
Glaucarubolone	1.3764	1.2685	1.2336	1.2306
D-Ribose 5-phosphate	1.3227	1.8873	1.8152	1.8049
Xanthine	1.3115	1.2093	1.1633	1.1656
Hypotaurine	1.2961	1.1975	1.162	1.155
beta-Alanine	1.2931	1.1932	1.1537	1.1469
L-Seryladenylate	1.2898	1.1957	1.1535	1.155
S-Adenosyl-L-methionine	1.2764	1.2381	1.2208	1.2148
L-Carnitine	1.2517	1.1627	1.1169	1.1121
Sulfoacetate	1.2113	1.1586	1.1186	1.1203
O-Propanoylcarnitine	1.2092	1.1134	1.117	1.1117
Cyclic ADP-ribose	1.1993	1.1037	1.0734	1.068
Taurocyamine	1.1895	1.1387	1.1018	1.0954
Picolinamide	1.171	1.078	1.0374	1.031
NAD	1.17	1.0767	1.0485	1.0422
L-Citrulline	1.1603	1.2303	1.3363	1.3295
5-Methyl-2'-deoxycytidine	1.1182	1.0359	1.0003	0.99645
5-Methylcytosine	1.1176	1.029	1.0033	1.0071
N-L-Argininosuccinate	1.1108	2.5098	2.5063	2.4918
5-L-Glutamyl-taurine	1.0433	0.96908	0.93337	0.93325
3-Phospho-D-glycerate	1.0341	1.1623	1.1175	1.1123
S-D-mandeloylglutathione	1.0318	1.0533	1.0124	1.0078
ATP	0.98167	0.91259	0.90356	0.90004
Choline phosphate	0.96923	0.89187	0.86166	0.85884
Phosphoenolpyruvate	0.95621	0.89782	1.0385	1.0324
L-Aspartate	0.92489	0.86222	0.83076	0.83237
2-C-Methyl-D-erythritol 4-phosphate	0.92099	0.85161	0.89086	0.89634
Inosine	0.90819	1.8091	2.3103	2.3231
sn-Glycerol 3-phosphate	0.89973	0.82806	0.80542	0.80078
Ne_Ne dimethyllysine	0.88053	0.83571	0.81064	0.81468
4-Aminobutanoate	0.81607	0.75099	0.72193	0.71887
N-octanoyl-L-homoserine	0.81151	0.79222	0.81205	0.80748
Adenosine 2'_5'-bisphosphate	0.79606	0.7467	0.72402	0.71971
2R_4S-2_4-Diaminopentanoate	0.7872	1.1096	1.295	1.2871
GDP	0.76934	0.72115	0.69284	0.68949
Phosphocreatine	0.75557	0.69529	0.6683	0.6643
Taurine	0.7543	0.7027	0.6801	0.67633
O-Succinyl-L-homoserine	0.74731	1.2323	1.2084	1.204
CTP	0.73762	0.8162	0.89072	0.88615
Ethanolamine phosphate	0.73095	0.67299	0.64756	0.64434
Stearoylcarnitine	0.71967	0.66713	0.64621	0.64419
UDP-N-acetyl-D-glucosamine	0.71881	0.66496	0.66529	0.66124
O-Butanoylcarnitine	0.68606	0.72043	0.71622	0.71189
sn-glycero-3-Phosphocholine	0.67625	0.62312	0.62756	0.62559
Adenosine	0.65894	0.67616	0.67803	0.67389
GTP	0.65546	0.66236	0.65389	0.65012
2-Methylbutyroylcarnitine	0.65281	0.62111	0.67524	0.6716
UTP	0.65199	0.88094	0.93177	0.92615
4-Guanidinobutanoate	0.65026	0.61015	0.59026	0.58671
FA O-Palmitoyl-R-carnitine	0.64622	0.59478	0.57134	0.58152
L-Cysteate	0.63781	0.59445	0.57122	0.56902
2-Hydroxymalonate	0.60403	0.56789	0.59519	0.59926
3-Dehydrocarnitine	0.59188	0.55179	0.53039	0.52958
sn-glycero-3-Phosphoethanolamine	0.58399	0.54036	0.53816	0.53805
N4-Acetylaminobutanal	0.58308	0.54457	0.52394	0.52111
dTDP-3-oxo-4_6-dideoxy-alpha-D-glucose	0.57406	1.0036	0.96437	1.0255
Succinate	0.56417	0.54262	0.52256	0.52508
2-Oxoglutarate	0.56297	0.79782	0.805	0.80015
O-Acetylcarnitine	0.55652	0.51364	0.49633	0.49472
S-Malate	0.5562	0.64314	0.6194	0.61584
3-Dehydroxycarnitine	0.54751	0.51808	0.49872	0.51081
Uracil	0.53489	0.49357	0.47409	0.48168
L-Glutamate	0.53097	0.52011	0.50475	0.50265
Ergothioneine	0.52832	0.49157	0.48366	0.48097
N-Carbamyl-L-glutamate	0.52552	0.48594	0.47079	0.46816
UDP-glucuronate	0.52504	0.7728	0.74942	0.74678
L-Cystine	0.52491	0.48483	0.47687	0.48778
L-Lysine	0.51915	0.52616	0.51891	0.53071
L-cysteine sulfinate	0.50996	0.47639	0.46955	0.47006
Acetyl-CoA	0.49499	0.48375	0.64254	0.64472
3-Dimethylaminopropyl benzoate	0.49423	0.50832	0.49849	0.49633
gamma-L-Glutamyl-L-cysteine	0.48972	1.7176	1.6787	1.689
N6_N6_N6-Trimethyl-L-lysine	0.48351	0.46942	0.45661	0.46659
UDP-glucose	0.4789	0.65234	0.6735	0.67598
Gentioflavine	0.47043	0.4543	0.50739	0.51993
4-oxo-4-3-pyridyl-butanoate	0.46887	0.43148	0.42238	0.42816
Phaseollidin hydrate	0.46805	0.47264	0.45428	0.45786
1-Methyladenosine	0.46737	0.43022	0.42202	0.41974
N-alpha-acetyl-DL-norvaline	0.43829	0.40587	0.40004	0.40318
Hydantoin-5-propionate	0.42606	0.40596	0.39879	0.39661
2-Hydroxybutane-1_2_4-tricarboxylate	0.42563	0.48971	0.54757	0.54954
D-Fructose 1_6-bisphosphate	0.42557	1.4257	1.3694	1.363
N-Acetyl-D-glucosamine	0.42384	0.39584	0.38248	0.38543
LL-2_6-Diaminoheptanedioate	0.41897	0.39301	0.38515	0.39339
L-Ornithine	0.41333	0.43871	0.42745	0.44492
3-Amino-2-oxopropyl phosphate	0.41156	0.69679	0.70864	0.75346
D-Glucosamine 6-phosphate	0.40493	0.43124	0.42212	0.42359
NG_NG-Dimethyl-L-arginine	0.39858	0.39587	0.38963	0.39935
D-Sorbitol	0.38954	0.38526	0.45981	0.45901
Glutathione	0.3812	0.48028	0.48915	0.48645
R-2-Hydroxyglutarate	0.37583	0.54785	0.62117	0.61852
Hydroxybutyrylcarnitine	0.37131	0.45037	0.44683	0.44582
5-Acetamidopentanoate	0.36198	0.3343	0.32276	0.32098
Diethyl 2-methyl-3-oxosuccinate	0.36023	0.33276	0.32019	0.31877
Creatine	0.35844	0.32989	0.32876	0.32805
N-Acetyl-L-leucine	0.35828	0.33198	0.31905	0.31766
Imidazole-4-acetate	0.34245	0.34622	0.3342	0.33291
L-Arginine	0.34026	0.33881	0.32547	0.34756
Acetylpseudotropine	0.33304	0.36612	0.38511	0.38403
Pyridoxal	0.3328	0.30697	0.30246	0.3067
Nalpha-t-Butoxycarbonyl-L-leucine	0.3228	0.30066	0.30134	0.3007
R-Lactate	0.32153	0.44543	0.43681	0.43758
2-Aminomalonate semialdehyde	0.31682	0.29293	0.31944	0.33139
Hexanoylglycine	0.31276	0.29939	0.28758	0.28606
Urate	0.31184	0.28862	0.28484	0.29063
N-Acetyl-L-histidine	0.3051	0.28234	0.27321	0.30007
L-Serine	0.29777	0.27634	0.27498	0.28004
Betaine	0.28618	0.26453	0.25411	0.26199
Glutathione disulfide	0.28601	0.30424	0.30433	0.32423
Dopaquinone	0.28591	0.32584	0.31326	0.33994
1-Oleoylglycerophosphocholine	0.28068	0.26078	0.26079	0.25932
N-Acetyl-beta-D-glucosaminylamine	0.27639	0.40867	0.40859	0.40985
Methyl5-but-3-en-1-ylamino-1_3_4-oxadiazole-2-carboxylate	0.27502	0.25398	0.25296	0.27146
Linoelaidylcarnitine	0.2698	0.27675	0.54341	0.5403
6-hydroxy-indole-3-acetyl-valine	0.26354	0.24251	0.25782	0.29822
Vinylacetylglycine	0.25236	0.23374	0.24266	0.24297
Homoarginine	0.2519	0.24549	0.23612	0.26994
N-Decanoylglycine	0.24734	0.22902	0.22074	0.22031
5_6-Dihydroxy-3-methyl-2-oxo-1_2_5_6-tetrahydroquinoline	0.24276	0.30977	0.34606	0.34601
3-Mercaptolactate	0.23435	0.43401	0.44151	0.43882
3-Isopropylcatechol	0.23251	0.23905	0.24337	0.24327
Tetradecanoylcarnitine	0.23236	0.22366	0.26362	0.29849
L-rhamnitol	0.23223	0.25286	0.2435	0.27929
Pyridine-2_3-dicarboxylate	0.2311	0.27622	0.27894	0.27828
S-Sulfo-L-cysteine	0.23004	0.23073	0.35433	0.36944
di-n-Undecylamine	0.22719	0.3011	0.29959	0.30322
Deoxyuridine	0.22691	0.21482	0.21366	0.21576
Oxaloacetate	0.22406	0.30454	0.29309	0.30028
Mearsine	0.22378	0.25219	0.25754	0.25597
epsilon-guanidinocaproate	0.21833	0.20378	0.21066	0.21427
N-Acetyl-L-glutamate	0.21639	0.39296	0.38824	0.39739
S-Methyl-L-methionine	0.21049	0.45777	1.0209	1.2015
Thiamin	0.20892	0.20773	0.19992	0.22173
N-Acetylneuraminate	0.20668	0.27867	0.26916	0.27106
L-Phenylalanine	0.20286	0.18809	0.19027	0.20142
5-6-Dihydrouridine	0.202	0.24222	0.31625	0.33171
L-Tryptophan	0.20106	0.19688	0.19554	0.21086
N-3-oxooctanoyl-L-homoserine	0.19775	0.1824	0.18109	0.18078
2-Hexenoylcarnitine	0.19192	0.19766	0.27325	0.27499
L-Metanephrine	0.18986	0.23872	0.22941	0.23179
Pyridoxine	0.18868	0.17366	0.18122	0.21825
N2-D-1-Carboxyethyl-L-arginine	0.18685	0.5516	0.61683	0.61577
Thiamine aldehyde	0.18533	0.17252	0.19843	0.20963
Acetylcholine	0.17681	0.17194	0.22261	0.22125
Hippurate	0.17328	0.15945	0.15553	0.15929
Tiglylcarnitine	0.17182	0.16009	0.1552	0.16454
Sulfate	0.17111	0.20601	0.20143	0.22322
L-Tyrosine	0.15865	0.208	0.20561	0.23185
Npi-Methyl-L-histidine	0.15753	0.2629	0.26604	0.30626
L-Glycericacid	0.15683	0.2183	0.25751	0.26601
3-sulfopropanoate	0.15525	0.1542	0.18898	0.19919
--erythro-2R_3R-dihydroxybutylamide	0.15443	0.18808	0.23998	0.24661
L-thiazolidine-4-carboxylate	0.14762	0.36676	0.35234	0.36939
trans-Hexadec-2-enoylcarnitine	0.1472	0.16592	0.36624	0.36808
N1_N8-diacetylspermidine	0.14334	0.27612	0.27828	0.34727
Nicotinamide	0.13789	0.12782	0.12396	0.12755
N-Butyrylglycine	0.13615	0.12548	0.1276	0.1471
N-Acetyl-L-aspartate	0.13531	0.35687	0.3586	0.35985
L-Glutamine	0.13047	0.12072	0.11725	0.12902
1-Ribosylimidazole-4-acetate	0.12698	0.15389	0.14843	0.15268
Urea-1-carboxylate	0.12387	0.1514	0.14548	0.17258
L-Asparagine	0.12226	0.11261	0.11206	0.14851
Ureidoglycine	0.11889	0.11461	0.1129	0.14182
N-Acetylglutamine	0.11446	0.10935	0.10722	0.11388
Nitrilotriacetic acid	0.10781	0.17772	0.36143	0.35936
trans-Cinnamate	0.10708	0.11291	0.13036	0.13097
cis-Aconitate	0.10696	0.16065	0.17404	0.21511
Bergaptol	0.10578	0.2001	0.22168	0.22911
Pyrrole-2-carboxylate	0.10352	0.09619	0.095811	0.095363
4-Trimethylammoniobutanoate	0.099922	0.097564	0.093732	0.093427
L-Histidine	0.093837	0.2141	0.26301	0.29601
N-Acetyl-beta-alanine	0.092155	0.6267	0.9629	0.95843
L-Glutamate 5-semialdehyde	0.091548	0.18148	0.19925	0.21717
Hydroxypropionylcarnitine	0.087621	0.088814	0.095789	0.10187
Fagomine	0.086065	0.093768	0.09971	0.15301
L-Kynurenine	0.083705	0.13913	0.18864	0.19012
Citrate	0.083279	0.16138	0.15502	0.24313
L-Threonine	0.082592	0.11573	0.11169	0.1397
Allantoate	0.08206	0.090441	0.18164	0.18159
L-Methionine	0.081395	0.074923	0.088668	0.14957
deacetylcolchicine	0.080761	0.074324	0.20064	0.2042
Choline	0.079046	0.18165	0.17499	0.19011
L-proline amide	0.078708	0.086808	0.22097	0.22125
Carnosine	0.07362	0.096999	0.093237	0.11013
CMP	0.071944	0.43824	0.56241	0.57301
Pentanoate	0.065319	0.084588	0.16275	0.16177
Anthralin	0.062154	0.05721	0.085855	0.10121
L-Proline	0.061211	0.1892	0.21385	0.23124
5-Methylcytidine	0.059494	0.17368	0.24235	0.27472
Allantoin	0.057827	0.096282	0.09525	0.099205
Creatinine	0.05742	0.064537	0.088151	0.11975
Pseudouridine	0.055552	0.11576	0.11162	0.19178
H2S2O3	0.05102	0.052531	0.054036	0.055767
N-Glycoloyl-neuraminate	0.044345	0.42783	0.43519	0.43617
L-Alanine	0.041875	0.11	0.11545	0.12501
Canavanine	0.039349	0.15019	0.15859	0.1577
N6-Methyl-L-lysine	0.034264	0.21608	0.21474	0.22051
L-Methionine S-oxide	0.030963	0.26222	0.3135	0.32314
Pulverochromenol	0.029005	0.38339	0.4768	0.48893
3-Hydroxy-11Z-octadecenoylcarnitine	0.025916	1.7988	1.9497	1.9382
Elaidiccarnitine	0.020014	0.044154	0.22724	0.23276
4-Acetamidobutanoate	0.019513	0.14102	0.16938	0.17537
N5-Ethyl-L-glutamine	0.018389	0.19414	0.19379	0.22127
2-Hydroxyethanesulfonate	0.01684	0.14485	0.14871	0.1478
Pantothenate	0.011669	0.17699	0.17635	0.19311
4-Carboxymethyl-3-methylbut-2-en-1_4-olide	0.0094345	0.016146	0.07782	0.078116
N-Methyl-L-glutamate	0.0080576	0.11462	0.1101	0.11008
D-Mannose	0.0065238	0.13697	0.14668	0.18335
