# Supplementary material for: Metabolomic profiling of macrophages determines the discrete metabolomic signature and metabolomic interactome triggered by polarising immune stimuli
Source: PLoS One. 2018 Mar 14;13(3):e0194126. doi: 10.1371/journal.pone.0194126 (PMC5851634; doi:10.1371/journal.pone.0194126)
Supplement: S3 File — (R) [file pone.0194126.s009.R]

### Interaction glm of metabolomics data

# Instructions:
# Input table format -
# First column is a general id for the run e.g. IFN, IFN_LPS etc. Next columns refer to the presence or absence of your specific factor e.g. for IFN column write
# 1 if IFN is present, 0 if absent (untreated would therefore be 0 in each column). After that, one column for each molecule.
#
# Inputs in script below:
# You need to fill in the number of independent explanatory variables (e.g. IFN, LPS) as Factors. Pval.names refers to a list of names of the expected output of 
#P values dependent on the formula you provide (explained below).
#
# Formula:
# Within the for loop you have the glm formula. Your independent explanatory variables are given at the start of the table, after the column for run id. Formula is as follows,
# where "Intensity" refers to the dependent variable, i.e. intensities on the mass spec. By default, the model assumes a gaussian distribution.
#
#		glm(Intensity ~ < VARIABLE 1 > + < VARIABLE 2 > + < ETC. > + < VARIABLE 1 > * < VARIABLE 2> + < ALL OTHER INTERACTIONS AS VARIABLES SEPARATED BY * >, data=Subset )
#
# For just two factors, you can only have one interaction term.

Factors <- 2 # The number of factors to take into account
Pval.names <- c("P_IFN", "P_LPS", "P_IFN:LPS")
Input <- "glm_input.txt" # Input file
Output <- "glm_output.txt" # Output file

Data <- read.table(file=Input, header=T, sep="\t")
Matrix <- matrix(ncol=dim(Data)[1]+(length(Pval.names)*2), nrow=(dim(Data)[2]-(Factors+1))) # Creates a matrix to store data in
Headers <- c("id", as.vector(Data[,1]), Pval.names) # Produces a list of headers which you can later top your matrix with when you turn it into a data frame
for (i in Pval.names)
	{
	i.corr <- paste(i, "_BH_corr", sep="")
	Headers <- c(Headers, i.corr)
	}

# Scan through, do the analysis, sticks that all in a vector that you can add to the appropriate row of the matrix
for (i in (Factors+2):dim(Data)[2])
	{
	Subset <- data.frame(Intensity=Data[,i], Data[,2:(Factors+1)])
	M <- glm(Intensity ~ factor(IFN) + factor(LPS) + factor(IFN)*factor(LPS), data=Subset)
	Pvals <- as.numeric(summary(M)$coefficients[,4][-1])
	
	Line <- c(Data[,i], Pvals)
	Matrix[(i-(Factors+1)), 1:(length(Headers)-length(Pval.names))-1] <- Line # Fills in all but last three rows of matrix (reserved for adjusted P-values)
	}

# Correct for multiple comparisons
for (i in (length(Headers)-(length(Pval.names)*2)):(length(Headers)-length(Pval.names)-1))
	{
	Matrix[,i+3] <- p.adjust(Matrix[,i], method="BH")
	}

# This last bit just reformats the matrix as a data frame with proper column names taken from Headers above and a list of compounds in the first column	- then printed
Output.frame <- data.frame(names(Data)[(Factors+2):dim(Data)[2]], Matrix)
names(Output.frame) <- Headers
write.table(Output.frame, file=Output, sep="\t", col.names=T, row.names=F)
