# Supplementary material for: Metabolomic profiling of macrophages determines the discrete metabolomic signature and metabolomic interactome triggered by polarising immune stimuli
Source: PLoS One. 2018 Mar 14;13(3):e0194126. doi: 10.1371/journal.pone.0194126 (PMC5851634; doi:10.1371/journal.pone.0194126)
Supplement: S4 File — For GLM, p values and Benjamini-Hochberg corrected values are shown. In the ANOVA tab, the given pairwise comparisons that are significantly different at the stated false discovery rate are shown. If a metabolite matched an authentic standard in retention time or its fragmentation on mZCLOUD, this is denoted in the final two columns on the GLM significant tab. (XLSX) [file pone.0194126.s010.xlsx]

## Sheet: Input
sample	IFN	LPS	C00438	C02985	C00117	C00294	NoKegg7	C00279	C00268	C00490	C02230	C00354	C00669	C00611	C03406	C03943	C00197	C00327	C00015	C01118	C00673	NoKegg28	C00581	C00257	C00019	C00026	C00004	C01210	NoKegg22	C00167	C00075	C01300	C00149	C03017	NoKegg19	C13482	C02862	C00041	C00099	C00029	C00295	C02710	C00519	C01950	C03087	C00063	NoKegg11	C13050	C00003
IFN_1	1	0	113385	66433.9	16352.8	0	30970.1	19022.7	141920	41532628	1.23565e+06	39093.6	73302.1	58566.3	0	47378.6	357208	8919460	82215.7	141737	241016	240052	26594452	6485659	510605	3.47121e+06	90538.1	1.41864e+06	17850.8	46726.9	288431	543871	17270262	8883818	848540	521689	1.37582e+06	2110000	13300000	357734	54398.9	4.19686e+06	10318830	1.59726e+06	562635	67420.9	61098.3	185015	1.21374e+06
IFN_2	1	0	73206.3	63830.2	13626.7	0	0	18487.1	107995	34619724	924550	31890.6	24490.5	61909.8	0	36954.3	311869	8.364e+06	46182.4	49270.6	141669	303607	27084886	2.50314e+06	208216	3.55972e+06	108844	1.00536e+06	28743.6	29625.9	181159	630972	16868624	8854307	733740	266306	1.52415e+06	2470000	12300000	269769	44475.2	6192253	9794222	1.35133e+06	703173	39592.4	92013.7	188222	878496
IFN_3	1	0	81147.1	68746	10226.3	0	0	13581.1	86177.2	36594428	868913	18656.5	0	61702.3	0	34781.3	338705	7.42121e+06	58906.6	29125.8	114185	276413	25488062	1.66925e+06	269089	2.27091e+06	86123.8	1.03981e+06	15034.3	37676	154430	538735	13462245	8.03178e+06	623916	269223	1.10957e+06	1950000	11000000	302678	43775.1	5.83907e+06	9729066	1.34106e+06	728685	31290.9	67270.8	176912	975857
IFN_4	1	0	48372.8	83755.3	0	0	0	0	104377	22123624	927290	20819.1	0	57975.2	0	41004.1	300235	5.81346e+06	41073.7	50587.5	146990	261209	29903812	2.27803e+06	168560	3.22141e+06	101909	791131	20913.5	33955	121075	509574	17568698	7.79953e+06	574184	234496	1.24386e+06	2560000	9240000	245320	26746.1	8662050	9350304	1.07284e+06	1.07836e+06	24824.6	109292	142125	827887
IFN_LPS_1	1	1	403696	169901	102448	181683	112823	87806.6	199042	66816836	1.4807e+06	251554	136199	101970	148777	239784	1.17318e+06	33410914	104934	317899	380650	442019	36804416	5352572	705808	8321829	178599	1.09679e+06	41686.9	101894	519859	392574	37021504	10447313	1.05406e+06	415186	2.66559e+06	2880000	9810000	744978	36428.4	4.4181e+06	9981925	1.72439e+06	542123	92058.6	57415.6	174681	1.22775e+06
IFN_LPS_2	1	1	191706	178050	102330	158558	135003	94526.1	146302	40884380	1.02999e+06	214882	86600.5	100003	117012	181173	902542	23492502	65359.7	145491	251860	466793	42991444	2.78148e+06	322210	7.83243e+06	189995	902022	35141.4	91111.9	258397	351913	36037620	8746964	953919	241835	2.46754e+06	3170000	10100000	495869	35165	6.79697e+06	9032848	1.34462e+06	785947	41679.8	84816.6	189518	872187
IFN_LPS_3	1	1	400360	235238	120898	0	88768.8	74981.1	185284	64287100	1.33067e+06	278769	164888	96940.3	178355	312375	1.18993e+06	41492716	131874	372398	524433	391582	40220196	7.02549e+06	853203	8522975	212153	1.12479e+06	42328.1	105583	634350	458221	37402028	10169955	1.10094e+06	416015	2.91916e+06	3180000	13700000	694286	24410.8	5.22236e+06	9869728	1.68308e+06	720042	98130.8	83396.9	224696	1.33382e+06
IFN_LPS_4	1	1	172313	321398	101119	0	0	65353.1	133570	39749040	1.15984e+06	277578	124200	89563.7	147564	234710	1.14606e+06	28397558	110378	257226	374049	437799	41520868	4197751	330469	7.79533e+06	184002	871411	39241.1	88276.7	341488	345054	33727072	9410167	1.03105e+06	201255	2.47886e+06	2750000	10000000	525522	9689.07	40266716	9510512	1.28621e+06	4.84087e+06	44924.9	430004	182658	896202
LPS_1	0	1	150526	54937.4	63644.3	337675	385482	56464.5	106750	36833472	1.00369e+06	197224	79992.3	71709.8	76761.9	74991.1	820525	8395481	90915.8	223602	245537	205003	22503240	2.65762e+06	292091	9672438	162556	703150	40345.5	86849.2	358003	415443	29355520	8.0575e+06	1.14174e+06	218331	1.94206e+06	2360000	9220000	576764	28523.4	4.7527e+06	7237158	1.16768e+06	557393	43857.3	58104.9	157660	814087
LPS_2	0	1	50649.5	0	84192.4	382389	268890	30001	61090.7	16302984	389554	186622	69305.7	50455.5	83430.8	56027.8	544474	5.93923e+06	78189	141500	132916	108776	8707100	1.54574e+06	184947	7909296	115185	286163	16924.7	59932.3	198757	316686	26513574	6805765	981886	109293	1.16793e+06	2420000	6300000	342285	10162	5.57997e+06	5.57043e+06	683241	671797	26667.5	88763.9	65612.5	431855
LPS_3	0	1	48451	8540.84	48071.1	246819	213180	34141.5	63672.3	19249422	362359	124530	73199.5	53309.1	70027.8	36217.1	560093	5888115	64946.7	73600.7	156117	131352	7685532	924378	231110	7.41768e+06	115139	362731	21257.2	58918.7	153700	296634	22784606	7.21539e+06	959139	70365.4	1190531	2390000	6790000	429072	11365.4	5.52678e+06	5.98208e+06	699569	638505	23478.4	68528.9	80217.3	464870
LPS_4	0	1	95014.5	31098.1	85192.1	174457	127591	36573.4	118338	23003912	658319	195386	87647.9	70477.2	100024	52765.8	842693	7666542	126270	190967	283832	87562.2	8614023	2.9722e+06	263397	8924482	128541	340316	38783.7	98808.4	376386	336661	24891230	10572626	1216548	165723	1.57665e+06	2900000	7170000	440723	0	5.63433e+06	6399413	961046	681587	61465.4	75256.8	92538.4	557363
M0_1	0	0	0	0	0	0	0	0	0	3302815	53146.1	6548.25	0	0	0	30367.6	158905	4104982	0	14090.6	24350.2	77601.8	5.38299e+06	327263	109836	1.4099e+06	0	287435	0	24319.9	72533.5	107441	10923367	2453830	298309	60266.4	686428	2560000	4000000	226823	27986.8	5.49868e+06	3.5192e+06	477841	564362	15942	60513.5	60624.1	378424
M0_2	0	0	0	0	0	0	0	0	0	2.42093e+06	76741.7	28103.6	0	0	36211.7	26536.6	161017	4.44227e+06	15256.5	34099.6	48060.8	80350.5	7.61167e+06	608610	99621.2	1.98147e+06	52338.6	205227	6839.5	25384.6	94578.6	114697	12943538	3.25055e+06	357046	71256.5	978257	2990000	3870000	178234	0	5.30499e+06	3095408	533804	714329	16283.9	66745.9	80607.2	391229
M0_3	0	0	0	0	0	0	0	0	20031.2	3.2479e+06	150036	28033.2	18689.9	39760.7	34983.5	32360.1	161159	4.48027e+06	45014.3	65540.1	94588.4	73395	7.76843e+06	1.35731e+06	128734	2.22727e+06	61321.4	283948	15841.1	28420.4	168285	111253	10252375	3.21152e+06	311895	146302	873832	1950000	4350000	258395	0	4.93862e+06	4291081	614870	684509	46202.7	63444.9	76599.9	506329
M0_4	0	0	0	0	0	0	0	0	0	2.98468e+06	136460	33966.2	31283.6	0	0	41534.6	126810	4522676	0	47900.9	69962.6	67590.8	7.57538e+06	1.30496e+06	93747.1	1.82262e+06	62401	231512	18098.5	21690.7	155892	115605	10057370	3186471	347087	133039	936548	2560000	3990000	188174	10016.9	4.95892e+06	3.28784e+06	619894	640595	26292.4	62493.4	81804.5	413612
[truncated: 186 more columns]

## Sheet: glm_All_metabolites
id	name	IFN_1	IFN_2	IFN_3	IFN_4	IFN_LPS_1	IFN_LPS_2	IFN_LPS_3	IFN_LPS_4	LPS_1	LPS_2	LPS_3	LPS_4	M0_1	M0_2	M0_3	M0_4	P_IFN	P_LPS	P_IFN.LPS	P_IFN_BH_corr	P_LPS_BH_corr	P_IFN.LPS_BH_corr
C00002	ATP	3.28811e+06	1485765	1.40089e+06	943385	2.16204e+06	816946	2.52294e+06	913539	1313762	753698	772628	1.65858e+06	564621	503358	1.10784e+06	887524	0.0708977	0.49639	0.474208	0.181529	0.705574	0.72216
C00003	NAD+	1.21374e+06	878496	975857	827887	1.22775e+06	872187	1.33382e+06	896202	814087	431855	464870	557363	378424	391229	506329	413612	0.000653531	0.254777	0.836152	0.00417253	0.494691	0.927731
C00004	NADH	90538.1	108844	86123.8	101909	178599	189995	212153	184002	162556	115185	115139	128541	0	52338.6	61321.4	62401	0.00353318	7.14e-05	0.705582	0.0171506	0.000923649	0.883874
C00015	UDP	82215.7	46182.4	58906.6	41073.7	104934	65359.7	131874	110378	90915.8	78189	64946.7	126270	0	15256.5	45014.3	0	0.0276386	0.000763162	0.245443	0.085864	0.0065858	0.577658
C00019	S-Adenosyl-L-methionine	510605	208216	269089	168560	705808	322210	853203	330469	292091	184947	231110	263397	109836	99621.2	128734	93747.1	0.127568	0.246198	0.426144	0.263652	0.490292	0.709226
C00024	Acetyl-CoA	42737.9	31183.4	47091.6	24767.9	54790.1	41493.9	42611	41815.6	34158.8	20686.6	18397.4	27168.4	22722.8	22136	43620.6	26960.9	0.238164	0.55007	0.173938	0.405053	0.74728	0.51631
C00025	L-Glutamate	77054040	73099752	59656040	62304772	92094880	87490496	97515592	86448728	83383808	75180624	64445560	82723176	32546202	42742392	56726220	49836496	0.00246529	0.000209556	0.351429	0.0133584	0.00221938	0.652754
C00026	2-Oxoglutarate	3.47121e+06	3.55972e+06	2.27091e+06	3.22141e+06	8321829	7.83243e+06	8522975	7.79533e+06	9672438	7909296	7.41768e+06	8924482	1.4099e+06	1.98147e+06	2.22727e+06	1.82262e+06	0.0154147	4.88e-09	0.0247751	0.0544185	5.69e-07	0.177449
C00029	UDP-glucose	357734	269769	302678	245320	744978	495869	694286	525522	576764	342285	429072	440723	226823	178234	258395	188174	0.197961	0.0019497	0.320957	0.357557	0.0146542	0.627419
C00035	GDP	80195.6	57837.5	55633.1	49497.6	76881.9	51774.6	92654.7	61618.7	61436.4	54965.3	41546.9	61251.7	25739.8	25969.5	48044.2	34619.2	0.0129936	0.042298	0.410173	0.0496312	0.145235	0.692538
C00036	Oxaloacetate	2.3718e+06	1.70375e+06	1.0451e+06	1.52102e+06	2.24687e+06	1.70245e+06	2.47323e+06	1.82915e+06	1.98382e+06	1.61139e+06	1.77016e+06	2.34801e+06	1052724	1.16096e+06	1.62616e+06	1577425	0.2918	0.0609229	0.669946	0.46568	0.189267	0.870919
C00041	L-Alanine	2110000	2470000	1950000	2560000	2880000	3170000	3180000	2750000	2360000	2420000	2390000	2900000	2560000	2990000	1950000	2560000	0.286828	0.99102	0.0373755	0.460903	0.992387	0.206513
C00042	Succinate	4.06888e+06	3.58234e+06	3089529	3.74322e+06	5.08128e+06	4777043	6.26435e+06	5056115	3.87968e+06	3.49222e+06	3.54976e+06	4.12508e+06	1.90775e+06	2.85956e+06	2277455	2.80478e+06	0.00471344	0.00218535	0.444458	0.0215329	0.0159121	0.719157
C00043	UDP-N-acetyl-D-glucosamine	420603	409212	335694	289510	447570	351271	496093	373311	347937	236420	192552	258558	201446	225454	263683	202751	0.00504986	0.40337	0.764579	0.0222003	0.622419	0.901581
C00044	GTP	104694	61855.1	55287.6	50306.8	125615	56050	103676	65314.5	83623.8	60491.2	41061.8	88301.4	30656.6	30893.3	54850.7	45188.9	0.12928	0.125143	0.734063	0.263652	0.313531	0.900476
C00047	L-Lysine	2.79732e+06	2.21478e+06	1.43119e+06	2.40714e+06	2.45606e+06	2.2142e+06	4.01044e+06	2.43366e+06	2.59273e+06	3.0892e+06	2.17013e+06	3.73888e+06	2.1738e+06	3853664	3.51922e+06	4373752	0.0376159	0.30412	0.160246	0.112366	0.553593	0.505749
C00049	L-Aspartate	11885506	8.30539e+06	7.83647e+06	6245586	7593481	4694361	9172704	5.2954e+06	4.70845e+06	3.6663e+06	3.52846e+06	5.21586e+06	3.10528e+06	4.0552e+06	4637194	5.24025e+06	0.00364947	0.986757	0.283784	0.0173536	0.992387	0.601105
C00051	Glutathione	4.09321e+06	2839173	2376079	2061824	4.52014e+06	2.81113e+06	4664740	3.36264e+06	4297330	2.78524e+06	2.4971e+06	3.95926e+06	1.43002e+06	1.77477e+06	3029857	2.23798e+06	0.248675	0.0555506	0.755264	0.419864	0.174909	0.900476
C00055	CMP	169569	134699	186880	99399.9	252406	233853	280363	230988	252727	156572	185747	222745	129354	113604	217317	136094	0.958323	0.0651144	0.251979	0.979339	0.199627	0.578934
C00059	Sulfate	6.06929e+06	5.29004e+06	3907226	6243939	5683830	5.72987e+06	8608643	6.6175e+06	5.57166e+06	6.52624e+06	5211000	7.45087e+06	5002485	7434243	6.78134e+06	6.29274e+06	0.233324	0.81768	0.216486	0.399738	0.943166	0.563695
C00062	L-Arginine	51477112	48486192	28728526	53657640	49989948	45049480	67403352	49363176	48921232	59641496	44059460	63433000	39880428	72165264	60332480	73191528	0.0808544	0.391009	0.232572	0.198306	0.621692	0.577658
C00063	CTP	67420.9	39592.4	31290.9	24824.6	92058.6	41679.8	98130.8	44924.9	43857.3	26667.5	23478.4	61465.4	15942	16283.9	46202.7	26292.4	0.344621	0.409405	0.468061	0.523498	0.627574	0.72216
C00064	L-Glutamine	310291648	323781760	249583456	357639776	318912544	338821984	335472544	332452288	301670016	344935904	288279008	347583744	345797120	389625600	320098944	348787552	0.0877894	0.190043	0.122323	0.208958	0.410981	0.43848
C00065	L-Serine	7591355	7.92967e+06	6159856	8992072	6795303	8.13815e+06	8421828	9013866	8.19479e+06	9540491	8.18193e+06	10556173	7.90881e+06	11337987	8758561	10566944	0.0427804	0.558394	0.456393	0.124598	0.752057	0.72216
C00073	L-Methionine	37314084	37919480	26637130	39252124	33519608	35267196	44835300	36249676	30733716	37610684	33300182	36680352	29861990	49956896	35949616	40957760	0.37186	0.295422	0.275973	0.544927	0.550666	0.598957
C00074	Phosphoenolpyruvate	40458.1	79617.8	42122.9	276755	43750.4	415648	77602.8	576213	184933	419006	161588	185879	83064.2	210510	224426	209581	0.529725	0.624858	0.488803	0.708459	0.808844	0.729386
C00075	UTP	288431	181159	154430	121075	519859	258397	634350	341488	358003	198757	153700	376386	72533.5	94578.6	168285	155892	0.432823	0.0810993	0.368295	0.607517	0.224954	0.675691
C00077	L-Ornithine	1.90702e+06	1.3954e+06	927023	1.66102e+06	1.54087e+06	1.53512e+06	2.5551e+06	1728214	1.64915e+06	1.93974e+06	1.40884e+06	2736903	1.25003e+06	2.16007e+06	2.31475e+06	2.74029e+06	0.113748	0.637083	0.323134	0.243149	0.820112	0.627419
C00078	L-Tryptophan	4.95805e+06	5.03272e+06	3557703	4813448	4.47432e+06	4.5626e+06	5868001	4426452	5.11491e+06	5610699	4.51183e+06	5.67473e+06	3.75417e+06	6.78739e+06	5184137	5977096	0.192198	0.749286	0.616057	0.352615	0.8953	0.839422
C00079	L-Phenylalanine	15969822	17371500	14035944	21675038	15784190	18905156	19392394	17487758	16636525	18861476	16794290	18168428	17735614	27079958	16913934	21942692	0.110715	0.145645	0.214718	0.238858	0.346278	0.563695
C00082	L-Tyrosine	12311030	9716594	7196123	10161725	11399426	9528155	14972579	10334736	10271070	11438301	9073958	14058351	7.93175e+06	12893901	12100157	12989305	0.327498	0.869528	0.398326	0.508714	0.96302	0.682426
C00093	sn-Glycerol 3-phosphate	3.62478e+06	2.55953e+06	2.89911e+06	1.5119e+06	2.87276e+06	1.73206e+06	2.91471e+06	1.55072e+06	2.13125e+06	1.28341e+06	1.69256e+06	1.70521e+06	1.48576e+06	1.03699e+06	1.29387e+06	1.13931e+06	0.00631899	0.2984	0.186833	0.0258302	0.551802	0.54415
C00099	beta-Alanine	13300000	12300000	11000000	9240000	9810000	10100000	13700000	10000000	9220000	6300000	6790000	7170000	4000000	3870000	4350000	3990000	9.61e-06	0.00676854	0.0194353	0.000184767	0.0394268	0.150948
C00106	Uracil	620676	622516	480503	689196	652798	617613	772043	669158	471314	452903	347337	429774	300312	534374	414576	525797	0.0181536	0.757455	0.281121	0.0631312	0.895874	0.600928
C00114	Choline	24402316	24060298	23069318	31274096	20788918	18463244	22734668	24295578	16330534	17759734	16821792	20623284	21282232	28178304	22866624	29806944	0.942052	0.00546568	0.293133	0.971231	0.0335133	0.609821
C00117	D-Ribose 5-phosphate	16352.8	13626.7	10226.3	0	102448	102330	120898	101119	63644.3	84192.4	48071.1	85192.1	0	0	0	0	0.209157	7.99e-07	0.0299183	0.372012	2.66e-05	0.191557
C00127	Glutathione disulfide	247368	302575	352868	285486	328314	384798	358718	458071	423597	271519	285479	403562	243730	234410	218318	251138	0.13644	0.0134524	0.664055	0.271714	0.0626881	0.870783
C00130	IMP	0	0	0	0	0	0	0	0	172978	228587	236690	135415	0	0	0	0	1	8.43e-08	3.43e-06	1	5.57e-06	0.000266721
C00135	L-Histidine	10745265	4730562	3.58461e+06	6373821	7365174	5065568	12177077	4759779	6.26226e+06	5.95239e+06	4.84244e+06	8.3708e+06	5711486	6665973	6.86804e+06	7.01305e+06	0.907499	0.906788	0.636425	0.964728	0.989254	0.85715
C00140	N-Acetyl-D-glucosamine	170316	191618	156950	171169	214062	184352	264300	164975	159064	146358	118570	181680	104454	163082	128720	131443	0.0705625	0.359388	0.615462	0.181529	0.602427	0.839422
C00148	L-Proline	121153200	96675840	77428592	102829264	125991240	114893080	172426848	117546344	104186200	109718720	98163312	130283024	86655200	118157064	114608640	124909008	0.418988	0.972022	0.110262	0.595269	0.992387	0.433594
C00149	(S)-Malate	17270262	16868624	13462245	17568698	37021504	36037620	37402028	33727072	29355520	26513574	22784606	24891230	10923367	12943538	10252375	10057370	0.00284161	1.97e-07	0.0293387	0.0147132	7.65e-06	0.191557
C00152	L-Asparagine	12316834	12668406	10596830	15773433	12731557	14841375	16426263	14313177	11116123	14564327	12420166	13245783	14017802	18532262	12074106	15303146	0.16063	0.160222	0.0793857	0.314379	0.365997	0.369938
C00153	Nicotinamide	62561296	52434452	54412092	51803024	63906116	57344836	65391020	20483598	60660304	53254644	49167012	62162344	50462360	70180200	54810672	61945352	0.644418	0.728422	0.968804	0.782028	0.87939	0.99005
C00158	Citrate	28629978	16799310	10547416	28954646	23626588	22022266	31186104	28213734	19425508	21004490	11402899	25544852	8753133	27324564	26950368	26480014	0.830096	0.57182	0.295996	0.938895	0.761338	0.610328
C00159	D-Mannose	2008283	1.50324e+06	1.05682e+06	1.42962e+06	1.80352e+06	1.29518e+06	2.31015e+06	1.40528e+06	1.50922e+06	1.54503e+06	1.31136e+06	1.92378e+06	1.17075e+06	1.61909e+06	1.50121e+06	1.78586e+06	0.93823	0.834895	0.676283	0.971231	0.953581	0.870919
C00167	UDP-glucuronate	46726.9	29625.9	37676	33955	101894	91111.9	105583	88276.7	86849.2	59932.3	58918.7	98808.4	24319.9	25384.6	28420.4	21690.7	0.163291	3.88e-05	0.470378	0.314435	0.000602986	0.72216
C00188	L-Threonine	17153326	16059103	11730841	16031103	15571806	15417472	21522002	14969720	15463439	17811684	14532022	20345378	14080922	17176984	16652172	17013478	0.581563	0.651577	0.745321	0.735901	0.829604	0.900476
C00197	3-Phospho-D-glycerate	357208	311869	338705	300235	1.17318e+06	902542	1.18993e+06	1.14606e+06	820525	544474	560093	842693	158905	161017	161159	126810	0.0382592	1.12e-05	0.046573	0.11284	0.000187408	0.241145
C00212	Adenosine	2.63112e+06	3.40816e+06	3.78461e+06	3.67877e+06	2.97645e+06	2.97619e+06	1.67242e+06	2.43058e+06	2.36441e+06	2.04167e+06	1.45335e+06	1.71234e+06	1.33434e+06	2674123	1.9457e+06	2.42733e+06	0.00562172	0.604399	0.243947	0.0238156	0.791152	0.577658
C00242	Guanine	178606	148480	202232	192621	67807.1	25706.6	74237.3	43376	0	44160.2	22215.7	0	55430.8	53006.3	58291.7	82859.7	3.21e-06	0.00835496	0.0018119	9.35e-05	0.0444515	0.0301552
C00245	Taurine	61607508	58155432	54159996	53617408	51124720	46455860	51739928	49216276	43768520	33811012	36014156	44855344	28420890	30740268	34299584	31436484	4.96e-07	0.00805201	0.00127481	2.31e-05	0.0444515	0.0228485
C00250	Pyridoxal	873875	1.09678e+06	801066	1.28525e+06	1.20993e+06	1.15317e+06	1114501	644946	1.07572e+06	1.31096e+06	869836	1331551	1.09644e+06	1490763	1.13213e+06	1.49915e+06	0.0999334	0.352353	0.464615	0.222237	0.597785	0.72216
C00256	(R)-Lactate	15486786	14668998	10463853	15093499	25741186	21936614	32640250	23262440	20313500	17076234	15256378	20169570	9158844	13917709	10991458	12815866	0.334894	0.0121287	0.102989	0.516757	0.0576732	0.420991
C00257	D-Gluconic acid	6485659	2.50314e+06	1.66925e+06	2.27803e+06	5352572	2.78148e+06	7.02549e+06	4197751	2.65762e+06	1.54574e+06	924378	2.9722e+06	327263	608610	1.35731e+06	1.30496e+06	0.0504656	0.31533	0.757482	0.138409	0.560854	0.900476
C00262	Hypoxanthine	220744	189254	205021	145125	310172	228305	241116	143710	521423	950317	884941	466571	1.83247e+06	1.76196e+06	1.1219e+06	1.04922e+06	9.93e-06	0.00108608	0.00781087	0.000184767	0.00903776	0.0827242
C00268	Dihydrobiopterin	141920	107995	86177.2	104377	199042	146302	185284	133570	106750	61090.7	63672.3	118338	0	0	20031.2	0	6.4e-05	0.000521745	0.30692	0.000710535	0.00486266	0.621847
C00270	N-Acetylneuraminate	4.9478e+06	4782044	4.87687e+06	3.63304e+06	5.80433e+06	4832288	6.15439e+06	5.32889e+06	6.60788e+06	5.17552e+06	5.23889e+06	5.96628e+06	2950404	3698080	4.48907e+06	3872855	0.0939778	0.000735217	0.128628	0.212591	0.0065858	0.447318
C00279	D-Erythrose 4-phosphate	19022.7	18487.1	13581.1	0	87806.6	94526.1	74981.1	65353.1	56464.5	30001	34141.5	36573.4	0	0	0	0	0.0911225	0.000107135	0.0131274	0.211896	0.00124812	0.113284
C00294	Inosine	0	0	0	0	181683	158558	0	0	337675	382389	246819	174457	0	0	0	0	1	6.69e-05	0.0120459	1	0.000916429	0.107949
C00295	Orotate	54398.9	44475.2	43775.1	26746.1	36428.4	35165	24410.8	9689.07	28523.4	10162	11365.4	0	27986.8	0	0	10016.9	0.00255307	0.733901	0.147808	0.0135197	0.881438	0.502366
C00299	Uridine	20552.8	19634.3	21872	20020.5	46403.6	26053.6	20764.1	21206.4	125640	163939	174966	158432	197896	276543	176667	188156	2.35e-07	0.0117021	0.0326634	1.37e-05	0.0568039	0.195143
C00300	Creatine	360795392	322899552	317446592	298385792	349296256	351077280	336243776	311091168	310033728	303900128	314315072	305252576	258550192	260955248	237099584	213723376	6.74e-05	0.000468351	0.017715	0.00071371	0.00454691	0.142331
C00308	Canavanine	15362609	11724911	11017156	10611903	14145226	12095009	13876543	12124173	14144263	13922932	9907770	17027514	9888491	8547541	14661089	14064039	0.824983	0.276739	0.665234	0.938254	0.530196	0.870783
C00314	Pyridoxine	24067970	24439000	17857012	30613232	21811690	25077994	31334516	25324896	21286394	27252192	23241326	27049924	21984476	38001752	25682554	31291416	0.183586	0.224615	0.240997	0.346304	0.455089	0.577658
C00327	L-Citrulline	8919460	8.364e+06	7.42121e+06	5.81346e+06	33410914	23492502	41492716	28397558	8395481	5.93923e+06	5888115	7666542	4104982	4.44227e+06	4.48027e+06	4522676	0.26865	0.373309	0.000151251	0.44394	0.612543	0.00440518
C00328	L-Kynurenine	157312	172130	181151	225484	151549	195226	154165	197388	152315	162533	173555	161671	144832	213681	171591	168084	0.593666	0.499655	0.917307	0.735901	0.705574	0.959991
C00334	4-Aminobutanoate	12606490	10278468	10292699	8.22818e+06	12618459	8812834	12956134	8901980	8.14154e+06	6.66222e+06	7120845	8338739	5395387	5180458	5898686	5614526	0.00069558	0.0796424	0.317937	0.004265	0.223574	0.627419
C00346	Ethanolamine phosphate	12240346	11814311	10816440	10361822	12257035	9565510	11223020	9908826	11403093	7.71297e+06	7.71749e+06	9041768	6018502	6.22255e+06	7.41462e+06	5.42258e+06	8.31e-05	0.0089574	0.0205456	0.00084184	0.0463794	0.154424
C00352	D-Glucosamine 6-phosphate	64494.6	49772.8	46542.2	56061.6	93448.3	78600.1	92475.1	90603.4	62034.6	64940.3	48576.4	57595.6	38548.9	44309.9	42917.9	46932.2	0.0352857	0.00700942	0.0120272	0.106774	0.039834	0.107949
C00354	D-Fructose 1.6-bisphosphate	39093.6	31890.6	18656.5	20819.1	251554	214882	278769	277578	197224	186622	124530	195386	6548.25	28103.6	28033.2	33966.2	0.84315	1.26e-06	0.00821757	0.948479	3.66e-05	0.0832476
C00366	Urate	1.13415e+06	1397503	1.01284e+06	1.5843e+06	1.10378e+06	1.36017e+06	1.48072e+06	1.23342e+06	1.25423e+06	1.54177e+06	1.38454e+06	1.29108e+06	1.55664e+06	2.08784e+06	1.38152e+06	1.60855e+06	0.0348835	0.0911407	0.200756	0.106774	0.249833	0.555144
C00378	Thiamin	494418	507994	350124	583408	520883	465381	657355	528187	498213	579890	445927	606799	397771	734217	580718	656989	0.161912	0.427768	0.271171	0.314379	0.636507	0.596063
C00385	Xanthine	414926	448077	315834	523240	359460	460581	555428	415191	444201	901728	874440	774584	975572	1.62079e+06	975215	1.15573e+06	0.000136538	0.00839427	0.0373613	0.00117981	0.0444515	0.206513
C00386	Carnosine	547749	420593	376910	405574	485019	411947	528315	465489	477313	462466	412796	451869	340076	492415	370223	462428	0.618965	0.422772	0.997883	0.759047	0.636507	0.999255
C00417	cis-Aconitate	2.09895e+06	1782094	1.59262e+06	3.29702e+06	1.622e+06	1.89607e+06	2051834	2567397	1.46205e+06	1.82748e+06	1.08775e+06	1.91076e+06	1.16255e+06	2.55714e+06	2334905	2.75265e+06	0.982896	0.157357	0.440175	0.995717	0.365997	0.7176
C00423	trans-Cinnamate	2.28938e+06	2.47319e+06	2.3144e+06	2923154	2.39541e+06	2448395	2.21973e+06	2.17546e+06	2.3923e+06	2.61596e+06	2.30028e+06	2469186	2.38008e+06	2.93527e+06	2.79142e+06	2.67586e+06	0.213175	0.117132	0.77705	0.376285	0.304198	0.901581
C00438	N-Carbamoyl-L-aspartate	113385	73206.3	81147.1	48372.8	403696	191706	400360	172313	150526	50649.5	48451	95014.5	0	0	0	0	0.132882	0.104245	0.092249	0.26691	0.279186	0.413346
C00487	L-Carnitine	41529588	35839460	36991712	44416244	40529344	34327528	39198644	42456476	21790690	14981587	16174084	23501108	11886367	15596705	17011240	22862816	4.02e-06	0.444671	0.498421	0.00010402	0.655749	0.729386
C00490	Itaconate	41532628	34619724	36594428	22123624	66816836	40884380	64287100	39749040	36833472	16302984	19249422	23003912	3302815	2.42093e+06	3.2479e+06	2.98468e+06	0.00066259	0.00935137	0.866305	0.00417253	0.0473667	0.947648
C00491	L-Cystine	1.99419e+06	2.10664e+06	1.5535e+06	2.43778e+06	1.67558e+06	1.96183e+06	2.08129e+06	1.87635e+06	1.84094e+06	2.78971e+06	2.11227e+06	2.43885e+06	2.49805e+06	3.92345e+06	2.56543e+06	3.28073e+06	0.00591141	0.0296668	0.169072	0.0245957	0.115206	0.51631
C00499	Allantoate	124608	102551	142739	84608.3	58771.9	90340.3	151457	122343	83225.1	89136	79059.4	107113	111566	97587	101802	120392	0.749138	0.323852	0.687718	0.890557	0.571648	0.880431
C00506	L-Cysteate	285902	256618	272998	305093	273096	187181	239637	312056	247086	150733	224744	208160	161097	167112	164623	180964	0.000763509	0.142281	0.0846984	0.00456147	0.341768	0.386956
C00519	Hypotaurine	10318830	9794222	9729066	9350304	9981925	9032848	9869728	9510512	7237158	5.57043e+06	5.98208e+06	6399413	3.5192e+06	3095408	4291081	3.28784e+06	1.15e-09	9.05e-06	0.000123397	2.69e-07	0.000175708	0.00410737
C00526	Deoxyuridine	42774.8	33316.8	29550.8	37187.2	27065.3	32044.1	35640.1	33814.3	36554.2	27666.6	31712.8	33007.4	38425.1	63514.4	30681.1	47081	0.130129	0.0450363	0.277628	0.263652	0.152079	0.598957
C00559	Deoxyadenosine	36066.4	47109.2	21515.9	36401.2	132408	83511.7	83005.5	68449.6	72301.8	375338	483047	402005	447412	367074	415586	338875	0.000173108	0.393279	0.24376	0.00134447	0.621692	0.577658
C00581	Guanidinoacetate	26594452	27084886	25488062	29903812	36804416	42991444	40220196	41520868	22503240	8707100	7685532	8614023	5.38299e+06	7.61167e+06	7.76843e+06	7.57538e+06	1.03e-05	0.1113	0.0564506	0.000184767	0.294692	0.279851
C00588	Choline phosphate	33909748	30388126	31481296	23066682	31228226	26471918	30225746	23998722	25554482	14800579	16605475	25031600	15070269	9123045	19008208	13728988	0.000386531	0.0723225	0.100738	0.00264888	0.207847	0.420991
C00611	N-Acetyllactosamine	58566.3	61909.8	61702.3	57975.2	101970	100003	96940.3	89563.7	71709.8	50455.5	53309.1	70477.2	0	0	39760.7	0	6.01e-05	4.62e-05	0.242424	0.000700668	0.000672137	0.577658
C00624	N-Acetyl-L-glutamate	363910	242938	168857	184162	364364	227527	385300	281388	313426	307806	308759	455281	151455	265762	398616	325190	0.469597	0.333892	0.876508	0.639861	0.576273	0.94989
C00666	LL-2.6-Diaminoheptanedioate	64123.8	85794.9	37850.9	54774.4	61005.6	60738.7	67783.4	57704	60293	60923.3	61906.7	70388.7	65860.1	99016.7	82968.5	91952	0.0190368	0.0333766	0.0985323	0.065229	0.127488	0.420991
C00669	gamma-L-Glutamyl-L-cysteine	73302.1	24490.5	0	0	136199	86600.5	164888	124200	79992.3	69305.7	73199.5	87647.9	0	0	18689.9	31283.6	0.515435	0.00334941	0.153081	0.694199	0.0229533	0.502366
C00670	sn-glycero-3-Phosphocholine	398466144	357189248	395754336	257527040	378989856	291982080	393713600	306805376	300281696	206582304	204261568	281055296	203462464	146552832	286663136	232003264	0.00554027	0.455604	0.490968	0.0238156	0.663473	0.729386
C00673	2-Deoxy-D-ribose 5-phosphate	241016	141669	114185	146990	380650	251860	524433	374049	245537	132916	156117	283832	24350.2	48060.8	94588.4	69962.6	0.0735405	0.0159915	0.318129	0.186249	0.0703023	0.627419
C00719	Betaine	130448800	118962328	106633224	123412560	129200064	125852368	158033248	122593648	107627088	106819160	96632600	113414560	82095992	111628160	97228304	111204904	0.0470918	0.534684	0.505907	0.132198	0.732832	0.729386
C00758	Bergaptol	247973	306913	291539	400531	256246	373880	307110	237023	228749	248186	267750	234665	326080	389051	193581	309376	0.869601	0.190684	0.508143	0.951254	0.410981	0.729386
C00791	Creatinine	93424568	100401304	83286416	119812472	90365192	106472000	114123600	96849224	85837744	101972728	89477208	100479616	90311624	128260672	96493632	113805416	0.412156	0.199096	0.266356	0.589155	0.417922	0.592409
C00794	D-Sorbitol	3.08717e+06	2.16811e+06	1.96672e+06	1.13586e+06	2824724	1.41385e+06	3.45034e+06	1.2228e+06	1.76018e+06	1.34814e+06	1.68408e+06	2.03546e+06	1.94704e+06	1.32055e+06	1.41046e+06	1.29581e+06	0.255215	0.67621	0.917044	0.427806	0.842551	0.959991
C00803	Pentanoate	677940	805261	778490	857463	641367	928869	690754	815883	831815	886291	858038	750406	788885	999912	735395	707843	0.708109	0.7537	0.748147	0.850461	0.895874	0.900476
C00822	Dopaquinone	117170	77048.4	53131.6	81441.1	93894.1	81842.6	122120	81724.7	95041.5	116594	75729.8	142511	67605.5	122666	112607	100813	0.306398	0.715311	0.808204	0.48237	0.86806	0.918593
C00864	Pantothenate	828755	1135335	631738	996675	1.20282e+06	846496	1.58705e+06	823900	926847	1.12187e+06	716781	1.4813e+06	714154	748811	1.02104e+06	1.10745e+06	0.99897	0.428891	0.854288	1	0.636507	0.938911
C00881	Deoxycytidine	305225	437259	376636	479098	339334	458074	377216	396385	439349	1.16687e+06	1.2437e+06	897850	1453003	1.90201e+06	1379703	1.28374e+06	2.08e-05	0.00470739	0.0324323	0.00030299	0.0296438	0.195143
C01010	Urea-1-carboxylate	130802	138033	95543.2	134188	135558	150037	171969	142041	125024	139967	125669	151969	99569	168193	153431	160486	0.188099	0.524351	0.122099	0.350617	0.723173	0.43848
C01014	3-Isopropylcatechol	1.28023e+06	1.69125e+06	1.66581e+06	2223650	1.04481e+06	1.29739e+06	1.31943e+06	3719129	1.35455e+06	1.20326e+06	1.54547e+06	1.80333e+06	1.08195e+06	1.40686e+06	1.73442e+06	1.49563e+06	0.565406	0.924188	0.905283	0.731886	0.99233	0.959991
C01035	4-Guanidinobutanoate	1808875	1.62772e+06	1.58854e+06	1450470	1.51701e+06	1.41536e+06	1.45222e+06	1.30768e+06	1.21572e+06	851831	950099	1.03061e+06	1.16224e+06	942103	1.01177e+06	940518	2.03e-05	0.981747	0.151913	0.00030299	0.992387	0.502366
C01042	N-Acetyl-L-aspartate	10128812	5598543	4394771	4.72893e+06	8.18768e+06	4870698	10093341	5.92299e+06	9027004	7669732	6633792	11584445	3.73071e+06	5277504	9994297	7453714	0.822596	0.250443	0.676551	0.938254	0.494259	0.870919
C01046	N-Methyl-L-glutamate	149392	184961	132797	161607	133184	215975	190204	295430	224415	210753	125194	181940	129833	218021	168172	146800	0.797339	0.551641	0.503511	0.933568	0.74728	0.729386
C01047	N5-Ethyl-L-glutamine	1.26794e+06	934576	601537	864623	1.08967e+06	769596	1.57236e+06	864542	1.04061e+06	1.05346e+06	750278	1.27684e+06	588917	919165	1.06217e+06	1.03117e+06	0.931922	0.512933	0.92291	0.969936	0.715649	0.959991
C01073	N-Acetyl-beta-alanine	235495	120963	101326	79504.8	369815	150162	472799	155643	220540	96933.3	131305	169450	124808	99807.6	214321	126407	0.918398	0.846952	0.166724	0.964728	0.9544	0.51631
C01087	(R)-2-Hydroxyglutarate	1661600	912507	1.23681e+06	893560	2.25198e+06	1.47403e+06	2.47714e+06	1.75299e+06	1.69765e+06	1.22128e+06	978287	1.72182e+06	634167	625609	1.43848e+06	1.21986e+06	0.501545	0.159762	0.352992	0.679419	0.365997	0.652754
C01118	O-Succinyl-L-homoserine	141737	49270.6	29125.8	50587.5	317899	145491	372398	257226	223602	141500	73600.7	190967	14090.6	34099.6	65540.1	47900.9	0.562081	0.025085	0.196031	0.731886	0.104371	0.550304
C01152	N(pi)-Methyl-L-histidine	3.26211e+06	2.32126e+06	1.55314e+06	2.22702e+06	2.93844e+06	2.15795e+06	4261081	2.45659e+06	2414595	2.85555e+06	2.05395e+06	3.67314e+06	1584052	2881567	2.96257e+06	3.70071e+06	0.455345	0.955063	0.440415	0.626045	0.992387	0.7176
C01159	2.3-Bisphospho-D-glycerate	0	0	0	65959.5	0	67369.1	0	118216	30726.5	84253.3	23206.6	16309.9	9478.52	55699	60117.4	47038.4	0.346003	0.872091	0.387712	0.523498	0.96302	0.679231
C01165	L-Glutamate 5-semialdehyde	71074552	62836668	49867108	70181656	83472272	83536816	105282640	85679832	62904796	67312216	55015792	80058040	52247132	70579368	65477248	69858168	0.882897	0.802832	0.0304189	0.956814	0.930646	0.191557
C01181	4-Trimethylammoniobutanoate	6787793	6.11839e+06	5.99508e+06	5492522	6599468	5.57042e+06	5942197	5731021	6397284	5.6736e+06	6.27619e+06	6.58419e+06	5.39524e+06	5.24579e+06	5.88465e+06	5.39816e+06	0.0621905	0.0277313	0.0581123	0.164663	0.110291	0.282087
C01210	N-Methylethanolamine phosphate	1.41864e+06	1.00536e+06	1.03981e+06	791131	1.09679e+06	902022	1.12479e+06	871411	703150	286163	362731	340316	287435	205227	283948	231512	2.71e-05	0.192261	0.20252	0.000370753	0.410981	0.555144
C01233	sn-glycero-3-Phosphoethanolamine	6.90361e+06	6585545	6196061	5.79674e+06	6.3804e+06	5.06985e+06	5.99373e+06	5601822	6062310	3.26774e+06	3.62204e+06	4.04148e+06	3.88514e+06	4513144	4.73727e+06	3.7417e+06	0.00182736	0.957983	0.420164	0.0103848	0.992387	0.704304
C01239	N-Acetyl-beta-D-glucosaminylamine	88352.8	68661.8	66912.1	53826.2	115706	101220	88257	99303.7	113652	68742.4	72618.9	115801	40939.3	50386.2	67784.5	67139.9	0.304645	0.0108618	0.797374	0.48237	0.0538468	0.918572
C01251	2-Hydroxybutane-1.2.4-tricarboxylate	89516.4	128224	165203	401234	68363.8	266832	89601.9	289713	159218	200649	150940	170755	322774	279868	165700	195196	0.532105	0.331779	0.600093	0.708459	0.576273	0.834437
C01300	2-Amino-4-hydroxy-6-hydroxymethyl-7.8-dihydropteridine	543871	630972	538735	509574	392574	351913	458221	345054	415443	316686	296634	336661	107441	114697	111253	115605	9.34e-09	1.13e-05	1.38e-06	1.09e-06	0.000187408	0.000218833
C01551	Allantoin	90898.9	135323	93624.4	105276	120914	130945	127030	137413	117095	123014	98951.2	157266	116352	102888	58690.7	150311	0.965514	0.354053	0.821033	0.982379	0.597785	0.924158
C01586	Hippurate	1.49374e+06	1.50537e+06	1.12219e+06	1.2787e+06	1.2775e+06	1.1966e+06	1.65772e+06	603760	1.57494e+06	1.32038e+06	1.16509e+06	1490788	1.30652e+06	1.89235e+06	1216191	1502394	0.546276	0.668118	0.804555	0.71911	0.83845	0.918593
C01924	Homoarginine	173585	153834	115723	184943	154153	175596	244165	150445	149380	187881	149708	201374	132369	250478	199795	225155	0.12974	0.300816	0.192508	0.263652	0.551891	0.547004
C01950	Picolinamide	1.59726e+06	1.35133e+06	1.34106e+06	1.07284e+06	1.72439e+06	1.34462e+06	1.68308e+06	1.28621e+06	1.16768e+06	683241	699569	961046	477841	533804	614870	619894	0.00011747	0.0423861	0.468906	0.00114043	0.145235	0.72216
C01959	Taurocyamine	295306	265583	294563	306142	218664	251452	210362	190829	165024	114791	114073	130742	117662	130222	114917	110798	3.87e-08	0.38176	0.00104242	3.01e-06	0.617709	0.0220803
C01996	Acetylcholine	71970.7	71064.7	75689.4	78273.7	74012.9	74635.2	59301.2	65238.9	82441.9	109944	80477.6	67678.9	88937.8	88491.2	78676.9	69891.7	0.360035	0.641716	0.39094	0.530937	0.821538	0.679231
C02067	Pseudouridine	241232	134530	99670	158368	177816	135704	214103	162904	146435	173380	132608	182128	120417	188794	162802	187807	0.819932	0.825032	0.613557	0.938254	0.946958	0.839422
C02091	Ureidoglycine	38491.7	36388.8	31773	40091.6	36311.1	45000.4	45433	38547.1	32231.6	42322.3	37097.2	44483.6	38764.6	44348.9	43089.7	40004	0.128539	0.414724	0.115384	0.263652	0.631573	0.433621
C02230	3-Methylguanine	1.23565e+06	924550	868913	927290	1.4807e+06	1.02999e+06	1.33067e+06	1.15984e+06	1.00369e+06	389554	362359	658319	53146.1	76741.7	150036	136460	3.93e-05	0.00394582	0.253439	0.000481512	0.0255382	0.578934
C02287	2-Hydroxymalonate	81857.9	97664.2	42433.1	216070	69414	184679	92452.8	265602	143029	177097	83653.8	175038	66689.8	210689	196069	220886	0.232577	0.581403	0.334905	0.399738	0.767477	0.631657
C02305	Phosphocreatine	7734500	6.20777e+06	5789318	5.27184e+06	6.52832e+06	5.03751e+06	6.81137e+06	5.22906e+06	5.52619e+06	4210994	4197302	5.81743e+06	3.14329e+06	2673278	4255290	3450007	0.000603707	0.0279277	0.0513429	0.00401896	0.110291	0.260063
C02376	5-Methylcytosine	79956.8	76678.7	67011.4	102171	77590.5	92563.2	80835.3	69172.3	77306.8	170482	158552	156194	156641	222971	179323	185179	0.000136716	0.0343474	0.127989	0.00117981	0.12908	0.447318
C02494	1-Methyladenosine	229901	229482	226152	223080	250686	220985	246291	219515	203010	145794	168396	177542	151468	163943	185920	161331	0.00016955	0.497455	0.961233	0.00134447	0.705574	0.987651
C02571	O-Acetylcarnitine	69192600	60335144	63050240	43523028	56191496	49809316	54999960	45525252	56776464	38446072	38263624	41466900	37269940	39241500	42735092	31362690	0.00226589	0.293191	0.110771	0.0125703	0.550666	0.433594
C02636	3-Dehydrocarnitine	255367	187509	171787	164815	178387	161946	175556	170620	146893	147746	109738	138011	130898	101445	134559	124812	0.00115394	0.469983	0.160624	0.00672171	0.678149	0.505749
C02710	N-Acetyl-L-leucine	4.19686e+06	6192253	5.83907e+06	8662050	4.4181e+06	6.79697e+06	5.22236e+06	40266716	4.7527e+06	5.57997e+06	5.52678e+06	5.63433e+06	5.49868e+06	5.30499e+06	4.93862e+06	4.95892e+06	0.868605	0.975016	0.393546	0.951254	0.992387	0.679231
C02728	N6-Methyl-L-lysine	803104	526999	453166	491315	743034	513140	808003	569116	671724	613797	595563	851150	375768	472862	704592	627607	0.81923	0.194589	0.740099	0.938254	0.412175	0.900476
C02835	Imidazole-4-acetate	240343	158955	148055	172168	212801	177278	258324	227249	216084	164518	179065	194676	126623	158789	151244	113482	0.0753992	0.0369442	0.702912	0.188903	0.131957	0.883874
C02862	O-Butanoylcarnitine	1.37582e+06	1.52415e+06	1.10957e+06	1.24386e+06	2.66559e+06	2.46754e+06	2.91916e+06	2.47886e+06	1.94206e+06	1.16793e+06	1190531	1.57665e+06	686428	978257	873832	936548	0.0216946	0.00391002	0.0107598	0.0722122	0.0255382	0.10446
C02946	4-Acetamidobutanoate	634520	491540	412976	449153	576112	496654	695913	491622	535131	486970	466325	562854	372602	465368	592735	591372	0.895495	0.909869	0.509393	0.964728	0.989254	0.729386
C02985	L-Fucose 1-phosphate	66433.9	63830.2	68746	83755.3	169901	178050	235238	321398	54937.4	0	8540.84	31098.1	0	0	0	0	0.0200239	0.387619	0.00411622	0.0676168	0.621692	0.0599424
C02989	L-Methionine S-oxide	790027	539672	397450	450831	822008	580020	946741	570646	611742	531415	501440	776484	414756	526761	582430	680672	0.951554	0.623316	0.404271	0.976705	0.808844	0.687555
C02990	[FA] O-Palmitoyl-R-carnitine	1.53402e+06	1550029	1.59037e+06	920327	1.23084e+06	710765	958675	526896	2298241	1.81743e+06	1.72641e+06	1.61348e+06	1.83951e+06	1.80953e+06	2247367	1595832	0.045253	0.966247	0.10137	0.128585	0.992387	0.420991
C02997	N-Acetyl-L-histidine	2.91106e+06	2.88813e+06	1.88701e+06	3.09838e+06	2421333	2.48923e+06	3668199	2.5652e+06	2531310	3.18043e+06	2.64034e+06	3.13627e+06	2.47498e+06	4319265	3.20769e+06	4067072	0.079557	0.158166	0.248671	0.1972	0.365997	0.578934
C03017	O-Propanoylcarnitine	8883818	8854307	8.03178e+06	7.79953e+06	10447313	8746964	10169955	9410167	8.0575e+06	6805765	7.21539e+06	10572626	2453830	3.25055e+06	3.21152e+06	3186471	5.66e-06	8.77e-06	0.00217089	0.000131789	0.000175708	0.0337212
C03087	5-Acetamidopentanoate	562635	703173	728685	1.07836e+06	542123	785947	720042	4.84087e+06	557393	671797	638505	681587	564362	714329	684509	640595	0.876834	0.985622	0.373787	0.954684	0.992387	0.679231
C03172	S-Methyl-L-methionine	104117	102311	0	137262	77902.9	99983	108568	109549	90021	120558	95943.5	143289	0	152120	107837	162045	0.587235	0.846298	0.903823	0.735901	0.9544	0.959991
C03406	N-(L-Arginino)succinate	0	0	0	0	148777	117012	178355	147564	76761.9	83430.8	70027.8	100024	0	36211.7	34983.5	0	0.174361	0.000203133	0.000455785	0.333	0.00221938	0.0117998
C03410	N-Glycoloyl-neuraminate	1.6167e+06	805084	628781	788174	1.32909e+06	927696	1.72586e+06	1.3867e+06	1.50309e+06	1.17431e+06	799442	1.92302e+06	356532	688682	1.68406e+06	1.36782e+06	0.85088	0.35184	0.906633	0.948588	0.597785	0.959991
C03592	5-Methyl-2'-deoxycytidine	53018.6	62316.6	58338.2	60207.6	52514	68386.2	85266.8	56074.9	57275	95677.6	127268	102235	140346	140809	141194	144025	1.14e-05	0.00187761	0.00714327	0.00018917	0.0145828	0.0827242
C03626	NG.NG-Dimethyl-L-arginine	1.06061e+06	1.01194e+06	632994	1.04434e+06	1.05011e+06	991784	1.32661e+06	1.01771e+06	988791	1.14172e+06	898098	1.43077e+06	966853	1.35007e+06	1.40185e+06	1.60779e+06	0.0256379	0.186683	0.111655	0.0818305	0.410351	0.433594
C03722	Pyridine-2.3-dicarboxylate	35823	27781.5	25562.4	36233.9	40393.8	32613.1	58045.4	34505.5	39456.9	33048.8	27299.8	38275.1	24547.3	24245.8	22683.8	37082.3	0.456771	0.202572	0.737254	0.626045	0.421422	0.900476
C03793	N6.N6.N6-Trimethyl-L-lysine	1.35e+06	1.17103e+06	720334	1.24152e+06	1.23029e+06	1.08926e+06	1564603	1.19151e+06	1.21435e+06	1505416	1.09406e+06	1.65399e+06	1.19726e+06	1.72031e+06	1828081	1.9442e+06	0.0139071	0.13713	0.120196	0.0514343	0.336329	0.43848
C03850	Adenosine 2'.5'-bisphosphate	615725	526509	502289	439809	743939	474566	793921	546209	554645	364284	379646	530042	256035	274752	372213	243345	0.00719078	0.0366468	0.621527	0.0283975	0.131957	0.841952
C03916	1-Oleoylglycerophosphocholine	2659278	1.82733e+06	2.37588e+06	1.78297e+06	2533464	1.47519e+06	2.219e+06	1.3277e+06	2.15228e+06	2454882	2.388e+06	2.37805e+06	2.78251e+06	2.36658e+06	2.7186e+06	2257792	0.202941	0.506645	0.831555	0.363733	0.711135	0.927731
C03943	(2R.4S)-2.4-Diaminopentanoate	47378.6	36954.3	34781.3	41004.1	239784	181173	312375	234710	74991.1	56027.8	36217.1	52765.8	30367.6	26536.6	32360.1	41534.6	0.721518	0.288636	3.8e-05	0.862121	0.546766	0.00177101
C04067	Diethyl 2-methyl-3-oxosuccinate	62930.6	80763.4	78755.9	105918	57970.6	89903	75389.7	455501	64790.5	73434.8	73864.7	71307.9	53625.9	85849.5	70868.8	68550.9	0.858694	0.987063	0.386177	0.951254	0.992387	0.679231
C04137	N2-(D-1-Carboxyethyl)-L-arginine	147741	135363	72576	131703	267785	279331	325047	211517	267081	177986	197759	281625	298643	105628	111876	132290	0.359938	0.128772	0.205532	0.530937	0.31919	0.556849
C04301	N(alpha)-t-Butoxycarbonyl-L-leucine	418809	762147	610175	907837	539405	750354	664171	1.3307e+06	505960	536966	519795	743324	379000	601078	597221	612903	0.427614	0.854823	0.601654	0.603843	0.957566	0.834437
C04558	4-Carboxymethyl-3-methylbut-2-en-1.4-olide	740042	791808	977331	560367	735755	655699	691026	623715	744895	925483	859629	862470	839731	659140	612676	677819	0.379576	0.0731479	0.0460073	0.552274	0.207847	0.241145
C05123	2-Hydroxyethanesulfonate	100503	114980	119901	140380	81374.6	118042	108552	97325.8	98817.1	104672	94588.1	100752	130630	132440	118562	101723	0.846711	0.0481955	0.800301	0.948479	0.160306	0.918572
C05131	(1-Ribosylimidazole)-4-acetate	103443	91946.7	71454.6	112974	120687	137660	112939	93624.9	125816	112574	83380.3	114492	98475.4	155216	83619.3	103467	0.348538	0.943585	0.330589	0.523932	0.992387	0.631565
C05229	Phaseollidin hydrate	1.00385e+06	745146	600037	814038	1.22241e+06	954094	1.33942e+06	1.02499e+06	827611	869106	711583	1.009e+06	568907	535100	674881	482150	0.0449824	0.0141319	0.704306	0.128585	0.0645635	0.883874
C05529	H2S2O3	19378.4	33944.2	28187.6	31360.2	25716.2	32944.9	34781.8	31342.2	27674.9	28420.6	32400.8	22369.5	33078.4	34440.6	24083.6	29901	0.540338	0.45243	0.266966	0.715334	0.662994	0.592409
C05543	3-Dehydroxycarnitine	230147	228431	252469	222064	203954	263236	250399	343220	122226	139704	139610	188833	151303	265103	152686	146080	0.103949	0.33357	0.175058	0.228493	0.576273	0.51631
C05545	Ne.Ne dimethyllysine	205565	173203	103008	197063	192271	161669	281480	177041	193763	278847	249106	288958	289346	328267	344512	384968	0.000244448	0.0237308	0.0251323	0.00182074	0.101538	0.177449
C05565	Hydantoin-5-propionate	49490.6	44051	44769.8	36909.9	48901.1	45473.1	64386.1	47784.5	43626.2	40477.6	36469.6	42707.2	28658.6	23985	33619.4	45667.3	0.0504926	0.141497	0.999255	0.138409	0.341768	0.999255
C05570	Ergothioneine	792466	747151	640106	806238	696016	662624	696919	537203	722252	473087	635731	654686	481026	439733	497779	463510	0.000250059	0.0159191	0.00664937	0.00182074	0.0703023	0.0815423
C05588	L-Metanephrine	477545	500383	447167	456685	373011	466702	376073	295652	308440	290836	322423	400409	431269	383990	436579	404799	0.107716	0.0239682	0.848252	0.234559	0.101538	0.936695
C05820	(L-Seryl)adenylate	1.51259e+06	1.87385e+06	1.01359e+06	5.03441e+06	1.37456e+06	3404320	2.05945e+06	6611160	2.50283e+06	5.11404e+06	1.84319e+06	4512636	1.74633e+06	6.88082e+06	8735510	11979104	0.0235602	0.068499	0.0995706	0.0773171	0.202029	0.420991
C05823	3-Mercaptolactate	87139	85730.9	66865	95194.9	128065	434369	157620	119509	153676	156052	87810.7	91983.9	63988.4	62673.6	130776	369546	0.351333	0.656244	0.157547	0.524748	0.831005	0.505749
C05824	S-Sulfo-L-cysteine	210188	249469	169084	348287	222957	282098	208766	244066	235742	326291	256973	238602	220803	428554	212087	309244	0.337991	0.570867	0.738042	0.518105	0.761338	0.900476
C05829	N-Carbamyl-L-glutamate	104446	88410.8	104901	87860.3	101832	84391.2	122796	101663	87623.8	85618.1	69597.9	96467.1	69958.2	45441.5	78463	66388.3	0.00480563	0.050297	0.31414	0.0215329	0.162767	0.627419
C05844	5-L-Glutamyl-taurine	192908	108708	79296	115121	95971.5	119201	169152	168126	114280	82132.5	42857.9	168083	21493.9	37034.1	92747.8	102918	0.0819444	0.252433	0.601085	0.198886	0.494259	0.834437
C05856	Thiamine aldehyde	93271.1	103906	71433.2	114877	84143.7	88024.4	96547.3	90413.4	97971.9	113630	79506.3	104369	80053.7	148193	116304	99625.8	0.275559	0.377344	0.75152	0.45215	0.614834	0.900476
C05936	N4-Acetylaminobutanal	3.48202e+06	3712958	3.47778e+06	2.86439e+06	4472073	4.29744e+06	4551580	2.4494e+06	3.64862e+06	2619753	2.71424e+06	3.65537e+06	2.24818e+06	1.85704e+06	2.10395e+06	2.36572e+06	0.0144076	0.0373783	0.470511	0.0524528	0.131957	0.72216
C05942	Pyrrole-2-carboxylate	217610	210190	248388	220969	222112	243369	220693	186714	215840	223374	216437	218069	236006	257646	258116	230408	0.0878878	0.0354005	0.217736	0.208958	0.130926	0.563695
C06618	dTDP-3-oxo-4.6-dideoxy-alpha-D-glucose	52060.3	19687.2	0	7040.64	35185.6	16768.9	44902.8	24782.8	36907.8	45682.2	18215.4	54986.4	0	22733.4	36228.1	50375.7	0.572632	0.395095	0.962218	0.735901	0.621692	0.987651
C06726	5.6-Dihydroxy-3-methyl-2-oxo-1.2.5.6-tetrahydroquinoline	816261	1.39683e+06	908121	1.21319e+06	756425	1.02355e+06	973606	291833	986018	967523	839056	818839	1.0546e+06	1518173	971831	1.34265e+06	0.454264	0.0995894	0.989823	0.626045	0.269818	0.998393
C06831	Anthralin	258430	239106	219704	265061	246108	262077	252390	233725	244542	328761	193970	251302	227594	260383	269050	279420	0.563686	0.8479	0.820725	0.731886	0.9544	0.924158
C08764	Glaucarubolone	159341	135988	117920	161291	132260	145793	159284	159846	98744.5	62894.3	62319.8	109902	18843.5	51306.3	71473.9	95707.7	0.000299209	0.176281	0.451775	0.0021126	0.391177	0.72216
C09031	Pulverochromenol	536387	265691	180844	251594	486457	320413	675534	417349	373249	284031	236722	436767	167541	329875	392228	428141	0.825502	0.972549	0.235782	0.938254	0.992387	0.577658
C09962	Gentioflavine	3048478	3.09769e+06	1.95863e+06	3.3605e+06	2.43778e+06	2.55643e+06	2.97449e+06	413558	2.62418e+06	2.75023e+06	2.76729e+06	3.24015e+06	2444620	4.74872e+06	4.25335e+06	3.35378e+06	0.184299	0.174346	0.921813	0.346304	0.390602	0.959991
C10144	Fagomine	1.23703e+06	1.09763e+06	884021	1243431	1.2018e+06	1.19798e+06	1498032	1.09458e+06	1.02565e+06	1.26039e+06	1.08951e+06	1.34325e+06	954514	1479986	1.13476e+06	1.36579e+06	0.381614	0.685249	0.33069	0.552274	0.844777	0.631565
C10158	Mearsine	1384019	1.6683e+06	1.20406e+06	2.21605e+06	959270	1.21928e+06	1060493	3.72174e+06	1.24021e+06	1.09458e+06	1.27244e+06	1.48125e+06	1166262	1.26485e+06	1.53937e+06	1.47763e+06	0.618556	0.860581	0.769911	0.759047	0.959404	0.901581
C11108	(-)-erythro-(2R.3R)-dihydroxybutylamide	844105	846631	599708	957763	629100	929920	808981	370843	710233	804730	518918	607004	604016	565807	869760	785985	0.402131	0.710922	0.645527	0.578373	0.86725	0.859472
C11434	2-C-Methyl-D-erythritol 4-phosphate	19525180	29627308	10751900	51690360	15501565	45103852	25684702	51467164	35277276	58797752	34386188	47884448	23116610	64394160	54488456	70244544	0.0591492	0.471503	0.381319	0.158411	0.678149	0.679231
C11638	3-Amino-2-oxopropyl phosphate	40234.8	43655.1	15476.5	26555.6	77843.3	47543.1	108947	55104.2	53795.6	62011.8	47857.9	65143.9	0	34059.6	40764.6	46477.7	0.93247	0.0670429	0.472507	0.969936	0.200269	0.72216
C11822	2-Aminomalonate semialdehyde	72618.3	77292.7	87710.3	94920.6	65044.8	92538.8	69867.7	97027.7	94227	63985.6	72511	109594	88770.7	93981.6	123336	134438	0.0542222	0.071127	0.222266	0.146904	0.207157	0.569098
C12245	Methyl5-(but-3-en-1-yl)amino-1.3.4-oxadiazole-2-carboxylate	2.22162e+06	2454335	1.88318e+06	2.86422e+06	2181704	2.37521e+06	2812168	2172787	2098648	2.76197e+06	2334111	2.67162e+06	2.51573e+06	3958014	2.57377e+06	2.95081e+06	0.0643389	0.117501	0.232032	0.168438	0.304198	0.577658
C12453	Acetylpseudotropine	718727	1.33914e+06	1.32816e+06	2.47812e+06	843146	1753929	1.03084e+06	4.17407e+06	983064	1.28059e+06	1.16584e+06	858926	1.20014e+06	1.14523e+06	1.17692e+06	1.01474e+06	0.593775	0.919935	0.535243	0.735901	0.99233	0.760436
C13050	Cyclic ADP-ribose	185015	188222	176912	142125	174681	189518	224696	182658	157660	65612.5	80217.3	92538.4	60624.1	80607.2	76599.9	81804.5	0.00017008	0.212585	0.87149	0.00134447	0.434495	0.948865
C13482	Phosphodimethylethanolamine	521689	266306	269223	234496	415186	241835	416015	201255	218331	109293	70365.4	165723	60266.4	71256.5	146302	133039	0.00693901	0.583019	0.664653	0.0278757	0.767477	0.870783
C14168	3-(Dimethylamino)propyl benzoate	77487.1	96283.8	102158	89760.6	65566.5	67582.5	83019	48693.7	62147.2	46982.5	38460.6	47166.2	62088.9	60600.1	65473	70542.1	0.003225	0.0488485	0.388988	0.0159877	0.160306	0.679231
C14179	Sulfoacetate	121104	75635.9	57502.6	231780	82201.5	258682	257677	195486	143215	189780	162699	277015	145297	330815	467210	404333	0.00742768	0.0531088	0.0381118	0.0288442	0.169512	0.206513
C14695	Nitrilotriacetic acid	43609.6	74376.1	67225.6	97567.9	32549.1	87793.4	56482.5	118496	77162.7	97946.6	71405.3	64385.1	56470.4	96541.8	59267.8	79501.5	0.899881	0.78957	0.948166	0.964728	0.919849	0.981878
C16712	deacetylcolchicine	546276	536230	712503	586460	608568	638572	660255	516855	543186	442022	577539	581968	832263	606552	494284	773864	0.26497	0.0662989	0.150245	0.440986	0.200269	0.502366
NoKegg1	Stearoylcarnitine	234670	204585	215853	135332	227073	118528	173210	86546.8	275145	290071	248466	216110	261340	293976	419360	263131	0.0147368	0.210414	0.919541	0.0528257	0.433862	0.959991
NoKegg10	N-Butyrylglycine	643918	750764	551299	823166	644657	704782	844908	683636	641122	754010	658504	763326	715245	959852	706783	756753	0.215918	0.277613	0.302963	0.378128	0.530196	0.619213
NoKegg11	N-&alpha:-acetyl-DL-norvaline	61098.3	92013.7	67270.8	109292	57415.6	84816.6	83396.9	430004	58104.9	88763.9	68528.9	75256.8	60513.5	66745.9	63444.9	62493.4	0.768644	0.885285	0.437792	0.909107	0.972979	0.7176
NoKegg12	2-Methylbutyroylcarnitine	164662	179865	166677	189237	235270	246236	257977	238886	251659	241419	232111	261710	81300	122971	90570.8	97644.9	3.19e-06	2.32e-09	7.16e-05	9.35e-05	5.4e-07	0.00278136
NoKegg13	N-(3-oxooctanoyl)-L-homoserine	183473	94037.5	222467	143254	161406	170924	165017	158251	139847	157237	136612	149134	162551	144058	142112	95095	0.286448	0.66932	0.836085	0.460903	0.83845	0.927731
NoKegg14	Hexanoylglycine	11403793	14115312	13161622	17527134	9706427	13936164	13183164	34388912	11234525	11278198	12080210	10589355	11601662	11853631	13204369	10352963	0.584688	0.912831	0.481044	0.735901	0.989254	0.727813
NoKegg15	Hydroxypropionylcarnitine	199524	150080	160430	175089	210180	171153	88327.8	280154	138787	124798	146608	206430	118173	191787	178642	180892	0.910492	0.704531	0.5528	0.964728	0.863978	0.78062
NoKegg16	Vinylacetylglycine	455732	357729	454566	452790	483661	382071	376420	210482	464139	319634	344811	424202	218801	385614	491342	286590	0.217464	0.524533	0.256011	0.378128	0.723173	0.579131
NoKegg17	L-thiazolidine-4-carboxylate	810774	457493	184012	332526	554681	526260	947629	179646	738012	453342	354337	567146	174688	338763	493538	413300	0.589157	0.312528	0.776986	0.735901	0.560146	0.901581
NoKegg18	di-n-Undecylamine	4.78884e+06	4926830	5.74345e+06	6880510	3.93332e+06	3.8487e+06	4819406	3.05667e+06	4624085	3.54494e+06	5.21701e+06	3844675	6495559	4.36391e+06	4081154	3129404	0.158723	0.77271	0.171566	0.313411	0.9093	0.51631
NoKegg19	N-(octanoyl)-L-homoserine	848540	733740	623916	574184	1.05406e+06	953919	1.10094e+06	1.03105e+06	1.14174e+06	981886	959139	1216548	298309	357046	311895	347087	0.000127342	9.56e-08	0.000953393	0.00117981	5.57e-06	0.0220803
NoKegg2	Elaidiccarnitine	1.10321e+06	988197	934904	616492	874928	588073	784963	426103	1.46867e+06	1.24173e+06	1.20438e+06	1.06919e+06	715662	798866	854893	578115	0.191056	0.00158564	0.00115748	0.352615	0.0127398	0.0224745
NoKegg20	5-Methylcytidine	69907.4	112893	99074.6	125165	82966.9	97171.5	123261	75767.7	62794.9	121638	95694.4	94037.7	118088	134451	74222.6	106022	0.70678	0.397563	0.750513	0.850461	0.621692	0.900476
NoKegg21	N-Acetylglutamine	85529.2	103906	102745	121339	100737	115534	116571	102120	120703	110046	119626	132887	136941	120733	91887.5	95626	0.451995	0.368415	0.777758	0.626045	0.608962	0.901581
NoKegg22	S-D-mandeloylglutathione	17850.8	28743.6	15034.3	20913.5	41686.9	35141.4	42328.1	39241.1	40345.5	16924.7	21257.2	38783.7	0	6839.5	15841.1	18098.5	0.0912345	0.00562568	0.983562	0.211896	0.0336098	0.996391
NoKegg23	5-6-Dihydrouridine	41865.3	48282.9	37637.7	54702.5	36561.6	45068.6	39544.4	39579	33636.5	36416.9	36935	43160.2	29913.1	58447.1	34360.7	36772.3	0.32025	0.680957	0.699747	0.500794	0.843952	0.883874
NoKegg24	L-Glycericacid	119912	109886	83661.2	99623.9	137854	113572	155968	119297	110192	124199	90386.6	129022	105051	129552	121567	142549	0.10015	0.368514	0.037944	0.222237	0.608962	0.206513
NoKegg25	Hydroxybutyrylcarnitine	251612	265513	263262	197017	392373	438177	399021	339892	436213	348012	444413	359518	167546	209537	177510	144460	0.0251313	3.04e-06	0.0776306	0.0813276	7.08e-05	0.369141
NoKegg26	L-rhamnitol	218291	171473	108030	186289	201998	169852	233235	176240	177950	202946	141597	233115	122752	256266	221488	263490	0.197165	0.426775	0.291437	0.357557	0.636507	0.609821
NoKegg27	&epsilon:-guanidinocaproate	180933	177024	192587	198412	170007	171050	251618	176395	185889	190818	152348	220731	158848	308407	207237	271280	0.119192	0.120601	0.217115	0.25247	0.305436	0.563695
NoKegg28	Orotidine	240052	303607	276413	261209	442019	466793	391582	437799	205003	108776	131352	87562.2	77601.8	80350.5	73395	67590.8	2.29e-06	0.0274947	0.00748252	8.89e-05	0.110291	0.0827242
NoKegg29	L-proline amide	139536	157604	151690	156399	116293	136932	121945	111647	144276	120208	115893	356122	105651	177648	113115	124370	0.629554	0.230083	0.191299	0.76799	0.46215	0.547004
NoKegg3	Linoelaidylcarnitine	147295	130162	106571	78915.1	103935	119143	102385	85173.5	209671	193880	202484	222922	67543.2	68891	74840	68285.7	0.00310543	1.21e-07	1.88e-06	0.0157297	5.63e-06	0.000218833
NoKegg30	&beta:-ketophosphonate	0	0	0	0	0	0	0	0	0	32938.4	26008.1	0	44820.4	41022.9	77422.9	55676.2	2.88e-05	0.000464046	0.00561263	0.000372484	0.00454691	0.0726523
NoKegg31	3-sulfopropanoate	3.62594e+06	4094379	4.61368e+06	3.39903e+06	4.44032e+06	5.65146e+06	4.37637e+06	3.60555e+06	4231424	3807733	3.59091e+06	3.54526e+06	4578139	2656783	3398579	4013568	0.575884	0.78445	0.510257	0.735901	0.918477	0.729386
NoKegg32	p-aminobenzoate-&beta:-D-glucopyranosyl ester	0	0	0	83748.9	0	81044.4	0	86465.7	35391.8	82911	35160.4	28704.3	38406.2	126426	81517.2	126939	0.0261581	0.120057	0.114487	0.0823626	0.305436	0.433621
NoKegg33	N1.N8-diacetylspermidine	184670	107425	52292.2	72303.3	131174	70205.5	157815	70947	84608.7	102404	88576.9	182074	59762.1	79393.7	160875	148647	0.824344	0.950232	0.982503	0.938254	0.992387	0.996391
NoKegg34	L-cysteine sulfinate	148060	111316	127425	95325	112677	73576.6	114079	79843.1	90707.7	92061.8	95691.2	100040	59394.2	65670.1	90096.3	89392.4	0.00382671	0.162503	0.0277563	0.0178325	0.367605	0.190212
NoKegg35	6-hydroxy-indole-3-acetyl-valine	207970	181482	119679	210129	157482	156803	257365	119709	174596	235806	154876	191688	151571	294313	197473	237233	0.279017	0.401993	0.642836	0.454622	0.622419	0.859472
NoKegg36	4-oxo-4-(3-pyridyl)-butanoate	940084	777901	544676	678674	731267	563472	778218	247962	808276	759129	810844	937882	783607	1.16732e+06	854719	1.03405e+06	0.0932501	0.308869	0.891768	0.212591	0.557879	0.959991
NoKegg4	trans-Hexadec-2-enoylcarnitine	389502	418830	405876	292120	375468	304655	356210	238468	649682	545851	544070	659288	223465	282227	286190	267867	0.0134879	1.62e-06	1.09e-05	0.0506882	4.2e-05	0.000636411
NoKegg5	N-Decanoylglycine	941534	1.17739e+06	931374	1.59611e+06	806844	1.15095e+06	1.04269e+06	6514390	896908	1.15513e+06	970525	1.07532e+06	1.07482e+06	1.00313e+06	1.12701e+06	1.00352e+06	0.913191	0.97803	0.388339	0.964728	0.992387	0.679231
NoKegg6	Tetradecanoylcarnitine	699950	662526	689998	583662	683956	468336	616424	337801	1.2596e+06	689719	729332	772707	426518	415777	526713	446275	0.0918517	0.00331621	0.00509722	0.211896	0.0229533	0.0698619
NoKegg7	3-Hydroxy-11Z-octadecenoylcarnitine	30970.1	0	0	0	112823	135003	88768.8	0	385482	268890	213180	127591	0	0	0	0	0.862981	0.000104648	0.0167785	0.951254	0.00124812	0.139621
NoKegg8	2-Hexenoylcarnitine	184168	275815	217239	257966	202305	226693	278351	878454	228585	208826	187465	257898	228891	215339	222535	220515	0.919183	0.992387	0.336161	0.964728	0.992387	0.631657
NoKegg9	Tiglylcarnitine	813002	898359	772508	1.39079e+06	776470	789128	1.06626e+06	2394764	715138	847067	916063	1.02023e+06	759475	856690	948058	962664	0.773954	0.981263	0.494251	0.910764	0.992387	0.729386

## Sheet: GLM_significant
id	name	IFN_1	IFN_2	IFN_3	IFN_4	IFN_LPS_1	IFN_LPS_2	IFN_LPS_3	IFN_LPS_4	LPS_1	LPS_2	LPS_3	LPS_4	M0_1	M0_2	M0_3	M0_4	P_IFN	P_LPS	P_IFN.LPS	P_IFN_BH_corr	P_LPS_BH_corr	P_IFN.LPS_BH_corr	Standard	MSN
C00003	NAD+	1.21374e+06	878496	975857	827887	1.22775e+06	872187	1.33382e+06	896202	814087	431855	464870	557363	378424	391229	506329	413612	0.000653531	0.254777	0.836152	0.00417253	0.494691	0.927731
C00004	NADH	90538.1	108844	86123.8	101909	178599	189995	212153	184002	162556	115185	115139	128541	0	52338.6	61321.4	62401	0.00353318	7.14e-05	0.705582	0.0171506	0.000923649	0.883874	YES
C00015	UDP	82215.7	46182.4	58906.6	41073.7	104934	65359.7	131874	110378	90915.8	78189	64946.7	126270	0	15256.5	45014.3	0	0.0276386	0.000763162	0.245443	0.085864	0.0065858	0.577658
C00025	L-Glutamate	77054040	73099752	59656040	62304772	92094880	87490496	97515592	86448728	83383808	75180624	64445560	82723176	32546202	42742392	56726220	49836496	0.00246529	0.000209556	0.351429	0.0133584	0.00221938	0.652754	YES	Yes
C00026	2-Oxoglutarate	3.47121e+06	3.55972e+06	2.27091e+06	3.22141e+06	8321829	7.83243e+06	8522975	7.79533e+06	9672438	7909296	7.41768e+06	8924482	1.4099e+06	1.98147e+06	2.22727e+06	1.82262e+06	0.0154147	4.88e-09	0.0247751	0.0544185	5.69e-07	0.177449	YES
C00029	UDP-glucose	357734	269769	302678	245320	744978	495869	694286	525522	576764	342285	429072	440723	226823	178234	258395	188174	0.197961	0.0019497	0.320957	0.357557	0.0146542	0.627419	YES
C00035	GDP	80195.6	57837.5	55633.1	49497.6	76881.9	51774.6	92654.7	61618.7	61436.4	54965.3	41546.9	61251.7	25739.8	25969.5	48044.2	34619.2	0.0129936	0.042298	0.410173	0.0496312	0.145235	0.692538	YES
C00042	Succinate	4.06888e+06	3.58234e+06	3089529	3.74322e+06	5.08128e+06	4777043	6.26435e+06	5056115	3.87968e+06	3.49222e+06	3.54976e+06	4.12508e+06	1.90775e+06	2.85956e+06	2277455	2.80478e+06	0.00471344	0.00218535	0.444458	0.0215329	0.0159121	0.719157	YES	Yes
C00043	UDP-N-acetyl-D-glucosamine	420603	409212	335694	289510	447570	351271	496093	373311	347937	236420	192552	258558	201446	225454	263683	202751	0.00504986	0.40337	0.764579	0.0222003	0.622419	0.901581
C00049	L-Aspartate	11885506	8.30539e+06	7.83647e+06	6245586	7593481	4694361	9172704	5.2954e+06	4.70845e+06	3.6663e+06	3.52846e+06	5.21586e+06	3.10528e+06	4.0552e+06	4637194	5.24025e+06	0.00364947	0.986757	0.283784	0.0173536	0.992387	0.601105	YES
C00093	sn-Glycerol 3-phosphate	3.62478e+06	2.55953e+06	2.89911e+06	1.5119e+06	2.87276e+06	1.73206e+06	2.91471e+06	1.55072e+06	2.13125e+06	1.28341e+06	1.69256e+06	1.70521e+06	1.48576e+06	1.03699e+06	1.29387e+06	1.13931e+06	0.00631899	0.2984	0.186833	0.0258302	0.551802	0.54415	YES
C00099	beta-Alanine	13300000	12300000	11000000	9240000	9810000	10100000	13700000	10000000	9220000	6300000	6790000	7170000	4000000	3870000	4350000	3990000	9.61e-06	0.00676854	0.0194353	0.000184767	0.0394268	0.150948	YES
C00114	Choline	24402316	24060298	23069318	31274096	20788918	18463244	22734668	24295578	16330534	17759734	16821792	20623284	21282232	28178304	22866624	29806944	0.942052	0.00546568	0.293133	0.971231	0.0335133	0.609821	YES
C00117	D-Ribose 5-phosphate	16352.8	13626.7	10226.3	0	102448	102330	120898	101119	63644.3	84192.4	48071.1	85192.1	0	0	0	0	0.209157	7.99e-07	0.0299183	0.372012	2.66e-05	0.191557	YES
C00130	IMP	0	0	0	0	0	0	0	0	172978	228587	236690	135415	0	0	0	0	1	8.43e-08	3.43e-06	1	5.57e-06	0.000266721	YES
C00149	(S)-Malate	17270262	16868624	13462245	17568698	37021504	36037620	37402028	33727072	29355520	26513574	22784606	24891230	10923367	12943538	10252375	10057370	0.00284161	1.97e-07	0.0293387	0.0147132	7.65e-06	0.191557	YES	Yes
C00167	UDP-glucuronate	46726.9	29625.9	37676	33955	101894	91111.9	105583	88276.7	86849.2	59932.3	58918.7	98808.4	24319.9	25384.6	28420.4	21690.7	0.163291	3.88e-05	0.470378	0.314435	0.000602986	0.72216
C00197	3-Phospho-D-glycerate	357208	311869	338705	300235	1.17318e+06	902542	1.18993e+06	1.14606e+06	820525	544474	560093	842693	158905	161017	161159	126810	0.0382592	1.12e-05	0.046573	0.11284	0.000187408	0.241145	YES
C00212	Adenosine	2.63112e+06	3.40816e+06	3.78461e+06	3.67877e+06	2.97645e+06	2.97619e+06	1.67242e+06	2.43058e+06	2.36441e+06	2.04167e+06	1.45335e+06	1.71234e+06	1.33434e+06	2674123	1.9457e+06	2.42733e+06	0.00562172	0.604399	0.243947	0.0238156	0.791152	0.577658	YES
C00242	Guanine	178606	148480	202232	192621	67807.1	25706.6	74237.3	43376	0	44160.2	22215.7	0	55430.8	53006.3	58291.7	82859.7	3.21e-06	0.00835496	0.0018119	9.35e-05	0.0444515	0.0301552	YES
C00245	Taurine	61607508	58155432	54159996	53617408	51124720	46455860	51739928	49216276	43768520	33811012	36014156	44855344	28420890	30740268	34299584	31436484	4.96e-07	0.00805201	0.00127481	2.31e-05	0.0444515	0.0228485	YES	Yes
C00262	Hypoxanthine	220744	189254	205021	145125	310172	228305	241116	143710	521423	950317	884941	466571	1.83247e+06	1.76196e+06	1.1219e+06	1.04922e+06	9.93e-06	0.00108608	0.00781087	0.000184767	0.00903776	0.0827242	YES	Yes
C00268	Dihydrobiopterin	141920	107995	86177.2	104377	199042	146302	185284	133570	106750	61090.7	63672.3	118338	0	0	20031.2	0	6.4e-05	0.000521745	0.30692	0.000710535	0.00486266	0.621847
C00270	N-Acetylneuraminate	4.9478e+06	4782044	4.87687e+06	3.63304e+06	5.80433e+06	4832288	6.15439e+06	5.32889e+06	6.60788e+06	5.17552e+06	5.23889e+06	5.96628e+06	2950404	3698080	4.48907e+06	3872855	0.0939778	0.000735217	0.128628	0.212591	0.0065858	0.447318	YES
C00279	D-Erythrose 4-phosphate	19022.7	18487.1	13581.1	0	87806.6	94526.1	74981.1	65353.1	56464.5	30001	34141.5	36573.4	0	0	0	0	0.0911225	0.000107135	0.0131274	0.211896	0.00124812	0.113284
C00294	Inosine	0	0	0	0	181683	158558	0	0	337675	382389	246819	174457	0	0	0	0	1	6.69e-05	0.0120459	1	0.000916429	0.107949	YES
C00295	Orotate	54398.9	44475.2	43775.1	26746.1	36428.4	35165	24410.8	9689.07	28523.4	10162	11365.4	0	27986.8	0	0	10016.9	0.00255307	0.733901	0.147808	0.0135197	0.881438	0.502366	YES
C00299	Uridine	20552.8	19634.3	21872	20020.5	46403.6	26053.6	20764.1	21206.4	125640	163939	174966	158432	197896	276543	176667	188156	2.35e-07	0.0117021	0.0326634	1.37e-05	0.0568039	0.195143	YES
C00300	Creatine	360795392	322899552	317446592	298385792	349296256	351077280	336243776	311091168	310033728	303900128	314315072	305252576	258550192	260955248	237099584	213723376	6.74e-05	0.000468351	0.017715	0.00071371	0.00454691	0.142331
C00327	L-Citrulline	8919460	8.364e+06	7.42121e+06	5.81346e+06	33410914	23492502	41492716	28397558	8395481	5.93923e+06	5888115	7666542	4104982	4.44227e+06	4.48027e+06	4522676	0.26865	0.373309	0.000151251	0.44394	0.612543	0.00440518	YES	YES
C00334	4-Aminobutanoate	12606490	10278468	10292699	8.22818e+06	12618459	8812834	12956134	8901980	8.14154e+06	6.66222e+06	7120845	8338739	5395387	5180458	5898686	5614526	0.00069558	0.0796424	0.317937	0.004265	0.223574	0.627419	YES
C00346	Ethanolamine phosphate	12240346	11814311	10816440	10361822	12257035	9565510	11223020	9908826	11403093	7.71297e+06	7.71749e+06	9041768	6018502	6.22255e+06	7.41462e+06	5.42258e+06	8.31e-05	0.0089574	0.0205456	0.00084184	0.0463794	0.154424	YES
C00352	D-Glucosamine 6-phosphate	64494.6	49772.8	46542.2	56061.6	93448.3	78600.1	92475.1	90603.4	62034.6	64940.3	48576.4	57595.6	38548.9	44309.9	42917.9	46932.2	0.0352857	0.00700942	0.0120272	0.106774	0.039834	0.107949
C00354	D-Fructose 1.6-bisphosphate	39093.6	31890.6	18656.5	20819.1	251554	214882	278769	277578	197224	186622	124530	195386	6548.25	28103.6	28033.2	33966.2	0.84315	1.26e-06	0.00821757	0.948479	3.66e-05	0.0832476
C00385	Xanthine	414926	448077	315834	523240	359460	460581	555428	415191	444201	901728	874440	774584	975572	1.62079e+06	975215	1.15573e+06	0.000136538	0.00839427	0.0373613	0.00117981	0.0444515	0.206513	YES	Yes
C00487	L-Carnitine	41529588	35839460	36991712	44416244	40529344	34327528	39198644	42456476	21790690	14981587	16174084	23501108	11886367	15596705	17011240	22862816	4.02e-06	0.444671	0.498421	0.00010402	0.655749	0.729386	YES	YES
C00490	Itaconate	41532628	34619724	36594428	22123624	66816836	40884380	64287100	39749040	36833472	16302984	19249422	23003912	3302815	2.42093e+06	3.2479e+06	2.98468e+06	0.00066259	0.00935137	0.866305	0.00417253	0.0473667	0.947648	YES	Yes
C00491	L-Cystine	1.99419e+06	2.10664e+06	1.5535e+06	2.43778e+06	1.67558e+06	1.96183e+06	2.08129e+06	1.87635e+06	1.84094e+06	2.78971e+06	2.11227e+06	2.43885e+06	2.49805e+06	3.92345e+06	2.56543e+06	3.28073e+06	0.00591141	0.0296668	0.169072	0.0245957	0.115206	0.51631	YES
C00506	L-Cysteate	285902	256618	272998	305093	273096	187181	239637	312056	247086	150733	224744	208160	161097	167112	164623	180964	0.000763509	0.142281	0.0846984	0.00456147	0.341768	0.386956	YES
C00519	Hypotaurine	10318830	9794222	9729066	9350304	9981925	9032848	9869728	9510512	7237158	5.57043e+06	5.98208e+06	6399413	3.5192e+06	3095408	4291081	3.28784e+06	1.15e-09	9.05e-06	0.000123397	2.69e-07	0.000175708	0.00410737
C00559	Deoxyadenosine	36066.4	47109.2	21515.9	36401.2	132408	83511.7	83005.5	68449.6	72301.8	375338	483047	402005	447412	367074	415586	338875	0.000173108	0.393279	0.24376	0.00134447	0.621692	0.577658	YES
C00581	Guanidinoacetate	26594452	27084886	25488062	29903812	36804416	42991444	40220196	41520868	22503240	8707100	7685532	8614023	5.38299e+06	7.61167e+06	7.76843e+06	7.57538e+06	1.03e-05	0.1113	0.0564506	0.000184767	0.294692	0.279851
C00588	Choline phosphate	33909748	30388126	31481296	23066682	31228226	26471918	30225746	23998722	25554482	14800579	16605475	25031600	15070269	9123045	19008208	13728988	0.000386531	0.0723225	0.100738	0.00264888	0.207847	0.420991	YES
C00611	N-Acetyllactosamine	58566.3	61909.8	61702.3	57975.2	101970	100003	96940.3	89563.7	71709.8	50455.5	53309.1	70477.2	0	0	39760.7	0	6.01e-05	4.62e-05	0.242424	0.000700668	0.000672137	0.577658
C00669	gamma-L-Glutamyl-L-cysteine	73302.1	24490.5	0	0	136199	86600.5	164888	124200	79992.3	69305.7	73199.5	87647.9	0	0	18689.9	31283.6	0.515435	0.00334941	0.153081	0.694199	0.0229533	0.502366
C00670	sn-glycero-3-Phosphocholine	398466144	357189248	395754336	257527040	378989856	291982080	393713600	306805376	300281696	206582304	204261568	281055296	203462464	146552832	286663136	232003264	0.00554027	0.455604	0.490968	0.0238156	0.663473	0.729386	YES
C00881	Deoxycytidine	305225	437259	376636	479098	339334	458074	377216	396385	439349	1.16687e+06	1.2437e+06	897850	1453003	1.90201e+06	1379703	1.28374e+06	2.08e-05	0.00470739	0.0324323	0.00030299	0.0296438	0.195143
C01035	4-Guanidinobutanoate	1808875	1.62772e+06	1.58854e+06	1450470	1.51701e+06	1.41536e+06	1.45222e+06	1.30768e+06	1.21572e+06	851831	950099	1.03061e+06	1.16224e+06	942103	1.01177e+06	940518	2.03e-05	0.981747	0.151913	0.00030299	0.992387	0.502366
C01210	N-Methylethanolamine phosphate	1.41864e+06	1.00536e+06	1.03981e+06	791131	1.09679e+06	902022	1.12479e+06	871411	703150	286163	362731	340316	287435	205227	283948	231512	2.71e-05	0.192261	0.20252	0.000370753	0.410981	0.555144
C01233	sn-glycero-3-Phosphoethanolamine	6.90361e+06	6585545	6196061	5.79674e+06	6.3804e+06	5.06985e+06	5.99373e+06	5601822	6062310	3.26774e+06	3.62204e+06	4.04148e+06	3.88514e+06	4513144	4.73727e+06	3.7417e+06	0.00182736	0.957983	0.420164	0.0103848	0.992387	0.704304
C01300	2-Amino-4-hydroxy-6-hydroxymethyl-7.8-dihydropteridine	543871	630972	538735	509574	392574	351913	458221	345054	415443	316686	296634	336661	107441	114697	111253	115605	9.34e-09	1.13e-05	1.38e-06	1.09e-06	0.000187408	0.000218833
C01950	Picolinamide	1.59726e+06	1.35133e+06	1.34106e+06	1.07284e+06	1.72439e+06	1.34462e+06	1.68308e+06	1.28621e+06	1.16768e+06	683241	699569	961046	477841	533804	614870	619894	0.00011747	0.0423861	0.468906	0.00114043	0.145235	0.72216
C01959	Taurocyamine	295306	265583	294563	306142	218664	251452	210362	190829	165024	114791	114073	130742	117662	130222	114917	110798	3.87e-08	0.38176	0.00104242	3.01e-06	0.617709	0.0220803
C02230	3-Methylguanine	1.23565e+06	924550	868913	927290	1.4807e+06	1.02999e+06	1.33067e+06	1.15984e+06	1.00369e+06	389554	362359	658319	53146.1	76741.7	150036	136460	3.93e-05	0.00394582	0.253439	0.000481512	0.0255382	0.578934
C02305	Phosphocreatine	7734500	6.20777e+06	5789318	5.27184e+06	6.52832e+06	5.03751e+06	6.81137e+06	5.22906e+06	5.52619e+06	4210994	4197302	5.81743e+06	3.14329e+06	2673278	4255290	3450007	0.000603707	0.0279277	0.0513429	0.00401896	0.110291	0.260063
C02376	5-Methylcytosine	79956.8	76678.7	67011.4	102171	77590.5	92563.2	80835.3	69172.3	77306.8	170482	158552	156194	156641	222971	179323	185179	0.000136716	0.0343474	0.127989	0.00117981	0.12908	0.447318
C02494	1-Methyladenosine	229901	229482	226152	223080	250686	220985	246291	219515	203010	145794	168396	177542	151468	163943	185920	161331	0.00016955	0.497455	0.961233	0.00134447	0.705574	0.987651
C02571	O-Acetylcarnitine	69192600	60335144	63050240	43523028	56191496	49809316	54999960	45525252	56776464	38446072	38263624	41466900	37269940	39241500	42735092	31362690	0.00226589	0.293191	0.110771	0.0125703	0.550666	0.433594	YES
C02636	3-Dehydrocarnitine	255367	187509	171787	164815	178387	161946	175556	170620	146893	147746	109738	138011	130898	101445	134559	124812	0.00115394	0.469983	0.160624	0.00672171	0.678149	0.505749
C02862	O-Butanoylcarnitine	1.37582e+06	1.52415e+06	1.10957e+06	1.24386e+06	2.66559e+06	2.46754e+06	2.91916e+06	2.47886e+06	1.94206e+06	1.16793e+06	1190531	1.57665e+06	686428	978257	873832	936548	0.0216946	0.00391002	0.0107598	0.0722122	0.0255382	0.10446
C03017	O-Propanoylcarnitine	8883818	8854307	8.03178e+06	7.79953e+06	10447313	8746964	10169955	9410167	8.0575e+06	6805765	7.21539e+06	10572626	2453830	3.25055e+06	3.21152e+06	3186471	5.66e-06	8.77e-06	0.00217089	0.000131789	0.000175708	0.0337212
C03406	N-(L-Arginino)succinate	0	0	0	0	148777	117012	178355	147564	76761.9	83430.8	70027.8	100024	0	36211.7	34983.5	0	0.174361	0.000203133	0.000455785	0.333	0.00221938	0.0117998
C03592	5-Methyl-2'-deoxycytidine	53018.6	62316.6	58338.2	60207.6	52514	68386.2	85266.8	56074.9	57275	95677.6	127268	102235	140346	140809	141194	144025	1.14e-05	0.00187761	0.00714327	0.00018917	0.0145828	0.0827242
C03850	Adenosine 2'.5'-bisphosphate	615725	526509	502289	439809	743939	474566	793921	546209	554645	364284	379646	530042	256035	274752	372213	243345	0.00719078	0.0366468	0.621527	0.0283975	0.131957	0.841952	YES
C03943	(2R.4S)-2.4-Diaminopentanoate	47378.6	36954.3	34781.3	41004.1	239784	181173	312375	234710	74991.1	56027.8	36217.1	52765.8	30367.6	26536.6	32360.1	41534.6	0.721518	0.288636	3.8e-05	0.862121	0.546766	0.00177101
C05545	Ne.Ne dimethyllysine	205565	173203	103008	197063	192271	161669	281480	177041	193763	278847	249106	288958	289346	328267	344512	384968	0.000244448	0.0237308	0.0251323	0.00182074	0.101538	0.177449
C05570	Ergothioneine	792466	747151	640106	806238	696016	662624	696919	537203	722252	473087	635731	654686	481026	439733	497779	463510	0.000250059	0.0159191	0.00664937	0.00182074	0.0703023	0.0815423
C05829	N-Carbamyl-L-glutamate	104446	88410.8	104901	87860.3	101832	84391.2	122796	101663	87623.8	85618.1	69597.9	96467.1	69958.2	45441.5	78463	66388.3	0.00480563	0.050297	0.31414	0.0215329	0.162767	0.627419
C08764	Glaucarubolone	159341	135988	117920	161291	132260	145793	159284	159846	98744.5	62894.3	62319.8	109902	18843.5	51306.3	71473.9	95707.7	0.000299209	0.176281	0.451775	0.0021126	0.391177	0.72216
C13050	Cyclic ADP-ribose	185015	188222	176912	142125	174681	189518	224696	182658	157660	65612.5	80217.3	92538.4	60624.1	80607.2	76599.9	81804.5	0.00017008	0.212585	0.87149	0.00134447	0.434495	0.948865
C13482	Phosphodimethylethanolamine	521689	266306	269223	234496	415186	241835	416015	201255	218331	109293	70365.4	165723	60266.4	71256.5	146302	133039	0.00693901	0.583019	0.664653	0.0278757	0.767477	0.870783
C14168	3-(Dimethylamino)propyl benzoate	77487.1	96283.8	102158	89760.6	65566.5	67582.5	83019	48693.7	62147.2	46982.5	38460.6	47166.2	62088.9	60600.1	65473	70542.1	0.003225	0.0488485	0.388988	0.0159877	0.160306	0.679231
C14179	Sulfoacetate	121104	75635.9	57502.6	231780	82201.5	258682	257677	195486	143215	189780	162699	277015	145297	330815	467210	404333	0.00742768	0.0531088	0.0381118	0.0288442	0.169512	0.206513
NoKegg12	2-Methylbutyroylcarnitine	164662	179865	166677	189237	235270	246236	257977	238886	251659	241419	232111	261710	81300	122971	90570.8	97644.9	3.19e-06	2.32e-09	7.16e-05	9.35e-05	5.4e-07	0.00278136
NoKegg19	N-(octanoyl)-L-homoserine	848540	733740	623916	574184	1.05406e+06	953919	1.10094e+06	1.03105e+06	1.14174e+06	981886	959139	1216548	298309	357046	311895	347087	0.000127342	9.56e-08	0.000953393	0.00117981	5.57e-06	0.0220803
NoKegg2	Elaidiccarnitine	1.10321e+06	988197	934904	616492	874928	588073	784963	426103	1.46867e+06	1.24173e+06	1.20438e+06	1.06919e+06	715662	798866	854893	578115	0.191056	0.00158564	0.00115748	0.352615	0.0127398	0.0224745
NoKegg22	S-D-mandeloylglutathione	17850.8	28743.6	15034.3	20913.5	41686.9	35141.4	42328.1	39241.1	40345.5	16924.7	21257.2	38783.7	0	6839.5	15841.1	18098.5	0.0912345	0.00562568	0.983562	0.211896	0.0336098	0.996391
NoKegg25	Hydroxybutyrylcarnitine	251612	265513	263262	197017	392373	438177	399021	339892	436213	348012	444413	359518	167546	209537	177510	144460	0.0251313	3.04e-06	0.0776306	0.0813276	7.08e-05	0.369141
NoKegg28	Orotidine	240052	303607	276413	261209	442019	466793	391582	437799	205003	108776	131352	87562.2	77601.8	80350.5	73395	67590.8	2.29e-06	0.0274947	0.00748252	8.89e-05	0.110291	0.0827242	YES
NoKegg3	Linoelaidylcarnitine	147295	130162	106571	78915.1	103935	119143	102385	85173.5	209671	193880	202484	222922	67543.2	68891	74840	68285.7	0.00310543	1.21e-07	1.88e-06	0.0157297	5.63e-06	0.000218833
NoKegg30	&beta:-ketophosphonate	0	0	0	0	0	0	0	0	0	32938.4	26008.1	0	44820.4	41022.9	77422.9	55676.2	2.88e-05	0.000464046	0.00561263	0.000372484	0.00454691	0.0726523
NoKegg34	L-cysteine sulfinate	148060	111316	127425	95325	112677	73576.6	114079	79843.1	90707.7	92061.8	95691.2	100040	59394.2	65670.1	90096.3	89392.4	0.00382671	0.162503	0.0277563	0.0178325	0.367605	0.190212
NoKegg4	trans-Hexadec-2-enoylcarnitine	389502	418830	405876	292120	375468	304655	356210	238468	649682	545851	544070	659288	223465	282227	286190	267867	0.0134879	1.62e-06	1.09e-05	0.0506882	4.2e-05	0.000636411
NoKegg6	Tetradecanoylcarnitine	699950	662526	689998	583662	683956	468336	616424	337801	1.2596e+06	689719	729332	772707	426518	415777	526713	446275	0.0918517	0.00331621	0.00509722	0.211896	0.0229533	0.0698619	YES
NoKegg7	3-Hydroxy-11Z-octadecenoylcarnitine	30970.1	0	0	0	112823	135003	88768.8	0	385482	268890	213180	127591	0	0	0	0	0.862981	0.000104648	0.0167785	0.951254	0.00124812	0.139621
