# Supplementary material for: Metabolomic profiling of macrophages determines the discrete metabolomic signature and metabolomic interactome triggered by polarising immune stimuli
Source: PLoS One. 2018 Mar 14;13(3):e0194126. doi: 10.1371/journal.pone.0194126 (PMC5851634; doi:10.1371/journal.pone.0194126)
Supplement: S5 File — For GLM, p values and Benjamini-Hochberg corrected values are shown. In the ANOVA tab, the given pairwise comparisons that are significantly different at the stated false discovery rate are shown. If a metabolite matched an authentic standard in retention time this is denoted in the final column on the GLM significant tab. (XLSX) [file pone.0194126.s011.xlsx]

## Sheet: Input
sample	OIC	LPS	C03943	C00117	C03838	C05933	C00170	NoKegg28	C00438	NoKegg40	C00279	C01225	C05512	C00354	C05127	C00447	NoKegg1	C04137	C03451	C00928	C01151	NoKegg5	C03916	C05828	C00490	C02712	C02230	C11433	C02876	C00085	C02427	C04299	NoKegg21	NoKegg38	NoKegg6	C05382	C00672	C03406	NoKegg41	C02985	C00458	C01546	C00327	C02990	NoKegg3	C00118	C02714	NoKegg12	NoKegg13
OIC_1	1	0	0	19939	37413	0	12727472	10189.9	624051	9062.11	13221.2	42442.1	0	53735.6	19007.5	4413.43	180926	168247	48983.2	14357.3	6482.72	112843	387233	146023	18485220	83595.8	1.05503e+06	338558	7964.5	92430.1	0	40414	159179	129122	101139	72120.3	71607.2	430642	39216	205955	4992.36	10321.4	3.50028e+06	283254	138415	2.35964e+06	99310.2	0	2.54186e+06
OIC_2	1	0	0	12112.4	32325	0	533232	7075.16	667203	0	17526.2	0	0	51255.9	15885.1	6161.36	65175.1	132743	33738.8	14914.2	0	74298.9	181054	127349	16143233	47771.3	959792	109229	8482.95	105171	0	51459.9	137590	99505	93067.1	65656.9	53965.6	459152	44422.2	354335	4220.08	10108.9	2.31188e+06	155662	69623	1.86573e+06	111387	0	1.88886e+06
OIC_3	1	0	0	17981.9	29375.4	0	579416	8600.81	992340	0	13316.5	51865.5	0	44686.9	14877.3	4824.99	328174	120067	113216	86648.4	7007.15	137031	510934	129058	22585386	84004.5	1.33073e+06	811142	8408.9	104405	0	42352.7	200565	426805	186666	90139	57605.2	407196	43567.9	175674	5609.22	11646.6	2.35878e+06	527212	198127	3781912	105964	4348.52	3698708
OIC_4	1	0	0	9033.12	37051	0	423367	13451	871409	29965.7	16986.9	30284.9	0	57181.5	17787.1	4591.88	335758	122335	98936.6	11935.1	6077.44	151205	487243	139119	19937868	68417.6	1223507	808338	7636.22	103798	0	46770.9	167505	291579	202630	88679.2	79354	447808	37845.7	167324	3902.23	0	1.93762e+06	562482	199417	3.31942e+06	106788	0	1.74854e+06
OIC_LPS_1	1	1	53029.9	41998.3	38439.5	33294.6	17377048	33933.2	1.40072e+06	22919.2	24359.2	98105	0	163628	181752	10546.1	442036	611202	127228	74234.7	9432.95	147854	1.02078e+06	189963	23970240	142759	1.99747e+06	741432	28395.9	250909	0	156040	292649	853246	151058	153404	109242	835800	90027.3	109876	5693.48	11661.1	9333769	662328	213943	3609426	252602	5328.48	4.12738e+06
OIC_LPS_2	1	1	69457.8	42242	31298.7	31617.5	14425217	26757	886398	20813.3	19422.9	69197.7	12995.2	134629	149105	7565.16	242992	421839	112722	72570.2	5389.64	107252	387609	712200	22164362	128152	1.52026e+06	299755	22244.3	246900	0	138314	231277	475314	119626	114403	90612.8	577005	61198.2	112803	2218.45	0	7334039	281694	112102	2.73558e+06	196086	3756.15	2.85804e+06
OIC_LPS_3	1	1	70565.2	68725.2	43722.2	63845.4	10518664	30784.6	1.26444e+06	23609.3	18337.8	69476.6	24969.8	190767	157558	9405.51	128040	568080	123499	102251	8136.08	80602.1	402314	151094	26906184	193730	2.43297e+06	179488	31118.1	233315	18680.5	159101	302567	175491	108205	141393	105258	820121	94911.7	130644	6717.46	32079.9	15311468	195137	105411	3148182	170882	0	2797649
OIC_LPS_4	1	1	31900.6	34996.9	42853.3	25026.2	10872215	31530.3	1.01421e+06	0	0	76961.4	17941.3	133374	126583	7414.77	80866.7	386880	51890.6	87613	2979.45	41933.8	184480	114499	19515468	106213	1.548e+06	79008.6	23311.6	231080	0	133736	197952	121728	75676.6	100498	66510.1	603831	65132.9	168118	1787.52	20464.8	6.21644e+06	97455.8	50988.2	2.10167e+06	145237	0	2.1027e+06
LPS_1	0	1	47388.5	32290.2	50324.2	20195.1	415194	26038.7	1.15785e+06	186191	74015.5	93394.2	36296.3	182236	152520	11265.9	258685	659126	244469	99082.4	12522.6	82433.1	555321	199936	27041896	153858	2.30386e+06	771974	14543.6	266870	0	162865	303518	307894	106189	157039	126601	764527	93503.8	208331	5841.36	0	8515892	386187	148374	3.34202e+06	123558	11036.9	3067279
LPS_2	0	1	64648.7	29615.2	33566.8	35335.3	463006	23118.4	851790	115163	20033.2	65472.4	37742.3	138857	133516	8273.91	208179	432272	200206	115107	6548.94	80094.8	468598	177299	21121040	119726	1.92153e+06	813174	13058.2	211360	0	140459	248403	108026	120457	120734	90134.6	644946	91453.7	139450	6725.8	11200.1	7.80709e+06	310013	164316	2.46726e+06	102091	0	2.66258e+06
LPS_3	0	1	0	19592.8	34793.4	21976.9	305451	17174.2	573789	102721	20165.6	24746.1	20591.4	129173	106725	8474.36	115204	404930	84009	98261.8	6728.3	38176.9	222307	128363	22010976	81691.5	1.45325e+06	278419	6739.76	219216	0	97788.8	229409	100919	70359.3	85736.7	76225.5	586325	67510.5	353366	5659.45	20552.7	5119093	166562	78413	1.89283e+06	89420.5	0	1.58005e+06
LPS_4	0	1	41131	42444.1	31361.2	35107.7	446571	29003.7	882828	172559	27506.2	68728.9	44823.2	157556	134903	11544.4	263972	450702	118035	87950.5	5319.32	98049	577081	164345	23192358	132272	2055734	912982	12099.6	217348	0	149925	260188	119948	55926	131005	88804.8	822747	106200	177035	5826.54	7912.22	11971853	348923	167528	2.94004e+06	112203	0	3.17394e+06
M0_1	0	0	0	0	0	0	275654	0	82535.9	0	0	0	0	10778.3	13215.7	0	0	105073	0	11553.5	0	0	49951.7	61087.9	4549450	32261.8	383822	46993	5644.41	59014.7	0	44787	67482.4	158169	0	33230.2	29159.7	191203	21416.5	25496.8	4447.5	9292.51	4.45127e+06	29238.4	24668.5	1.01168e+06	60959.4	0	908034
M0_2	0	0	0	0	0	0	282764	5084.94	35240.2	0	0	0	0	15626.8	13140.2	0	0	71941.6	7022.06	14823.9	0	16488	55518.2	46704.1	3751242	22897.7	359516	42613.4	5019.87	43380.1	0	30883.3	45623.9	91894.9	28173.1	16994	19738.5	197713	17718.3	44640.4	0	8393.97	2.54292e+06	29834.8	23338.5	715130	56719.5	0	606283
M0_3	0	0	0	0	0	0	522867	0	41066.6	0	0	20262.2	0	10582.3	13720.9	0	123238	54342.2	35984.1	13433.9	0	44919.9	247202	60308.8	4.85145e+06	30874.4	354434	129291	7293.51	69476.9	0	24197.6	55917.5	56309.1	76248.8	41258.1	21015	167487	23226.7	21080.2	0	0	2.05389e+06	306993	84979.1	1.16257e+06	64629.6	0	1.52058e+06
M0_4	0	0	0	0	0	0	359284	0	40232	0	0	0	0	10643	10845.3	0	0	51441	18274.5	10235.8	0	0	0	42954.5	3.89933e+06	22018.2	324811	37786.9	4324.01	34096.5	0	27201.9	54212.3	64428.7	0	26160.1	20657.2	135170	18591.8	46592.5	0	0	1913739	0	15582.4	701099	60458	3054.49	978335
[truncated: 325 more columns]

## Sheet: glm_All_metabolites
id	Name	OIC_1	OIC_2	OIC_3	OIC_4	OIC_LPS_1	OIC_LPS_2	OIC_LPS_3	OIC_LPS_4	LPS_1	LPS_2	LPS_3	LPS_4	M0_1	M0_2	M0_3	M0_4	P_OIC	P_LPS	P_OIC:LPS	P_OIC_BH_corr	P_LPS_BH_corr	P_OIC:LPS_BH_corr
C03838	5'-Phosphoribosylglycinamide	37413	32325	29375.4	37051	38439.5	31298.7	43722.2	42853.3	50324.2	33566.8	34793.4	31361.2	0	0	0	0	1.56355e-06	5.58899e-07	7.55736e-05	0.000202589	2.97813e-05	0.00262794
C00490	Itaconate	18485220	16143233	22585386	19937868	23970240	22164362	26906184	19515468	27041896	21121040	22010976	23192358	4549450	3751242	4.85145e+06	3.89933e+06	1.6294e-06	1.25095e-07	4.48188e-05	0.000202589	8.87674e-06	0.00230188
C00242	Guanine	1.09297e+06	1.171e+06	1.64993e+06	1.29723e+06	962925	933340	729812	728044	656144	524803	436733	430347	203754	284461	351232	342709	7.23236e-07	0.0671196	0.000757842	0.000202589	0.143551	0.0117781
C00149	(S)-Malate	36166024	31393222	52738684	40539172	35327596	30046638	29919286	30634572	29779718	24251738	19133798	26671822	12699044	10030265	15439858	8785996	8.60371e-06	0.00505193	0.00170543	0.000802296	0.018928	0.0212042
C05565	Hydantoin-5-propionate	64270.8	62450	63585.2	64253.1	76265.1	67181.5	75296	64534.3	61054.3	57678.1	46986.4	56413.5	45751.8	35404	35845.6	28241.1	1.49296e-05	0.000363796	0.0505878	0.00111375	0.00238063	0.186824
C01087	(R)-2-Hydroxyglutarate	3566159	3.47035e+06	4.2944e+06	3971965	3.50186e+06	3309188	4.08232e+06	2.92481e+06	5.19804e+06	3.94523e+06	3.64954e+06	4.61144e+06	1773606	1.56543e+06	1.70744e+06	1.4704e+06	2.41578e-05	2.84282e-06	2.5174e-05	0.00150181	5.89096e-05	0.00189169
C00075	UTP	241713	216576	267149	261994	299019	257641	306713	234701	370133	288943	255706	344151	99498.8	96918.4	108368	83797.5	3.85495e-05	8.95937e-07	0.00010465	0.00179737	3.34184e-05	0.00278819
C00026	2-Oxoglutarate	4.78351e+06	3.89538e+06	4819522	4791998	4128613	3.26842e+06	4732897	3.69089e+06	6059839	4672001	3.55543e+06	4857911	1.7917e+06	1.29004e+06	1.92855e+06	1.21723e+06	3.38659e-05	1.75499e-05	8.80444e-05	0.00179737	0.000242379	0.00268034
C00447	D-Sedoheptulose 1,7-bisphosphate	4413.43	6161.36	4824.99	4591.88	10546.1	7565.16	9405.51	7414.77	11265.9	8273.91	8474.36	11544.4	0	0	0	0	8.81388e-05	8.32584e-08	0.000294909	0.00365286	8.87674e-06	0.00611117
C00438	N-Carbamoyl-L-aspartate	624051	667203	992340	871409	1.40072e+06	886398	1.26444e+06	1.01421e+06	1.15785e+06	851790	573789	882828	82535.9	35240.2	41066.6	40232	0.000126792	5.10754e-05	0.0299052	0.00472933	0.000501346	0.122579
C00669	gamma-L-Glutamyl-L-cysteine	315375	260477	311620	330709	422743	337232	480678	376199	291117	277974	253374	350626	150579	144122	196502	149763	0.000391113	0.000751168	0.442252	0.0121571	0.00431055	0.691069
C05585	Gentisate aldehyde	171691	163019	158608	170462	131857	133436	120659	99611.4	196218	154532	176886	188306	92687.1	123426	124423	121717	0.00036341	4.77385e-05	7.92568e-06	0.0121571	0.000481256	0.00147814
NoKegg21	Glutamylalanine	159179	137590	200565	167505	292649	231277	302567	197952	303518	248403	229409	260188	67482.4	45623.9	55917.5	54212.3	0.000440969	1.27825e-06	0.004239	0.0126524	3.97324e-05	0.0376463
C00025	L-Glutamate	85396552	87726928	90341136	89910288	106693312	96462368	100299056	98969576	116751216	91947400	84811888	113018256	58847072	55923752	68428200	56056488	0.000581553	1.94575e-05	0.00536215	0.0154942	0.000250264	0.0425577
NoKegg5	3-Hydroxy-11Z-octadecenoylcarnitine	112843	74298.9	137031	151205	147854	107252	80602.1	41933.8	82433.1	80094.8	38176.9	98049	0	16488	44919.9	0	0.000723201	0.0240269	0.0242233	0.0176237	0.0631128	0.111386
C00085	D-Fructose 6-phosphate	92430.1	105171	104405	103798	250909	246900	233315	231080	266870	211360	219216	217348	59014.7	43380.1	69476.9	34096.5	0.000897997	2.60692e-09	0.035935	0.0176237	9.72382e-07	0.141597
C00029	UDP-glucose	452919	397526	523995	501381	632694	518691	552273	448458	732122	588259	418910	571228	207804	180905	267553	202385	0.000873187	4.10984e-05	0.00370253	0.0176237	0.00043272	0.0345261
C02862	O-Butanoylcarnitine	250140	157958	205649	200995	231881	181104	220010	194390	305377	208921	191335	241996	129896	76918.5	71924.3	78326.9	0.000756344	8.78459e-05	0.0017698	0.0176237	0.000728145	0.0212947
C00015	UDP	97512	92867.6	120689	113874	130154	107812	123377	102508	161047	135530	96607.8	157026	53586.1	47469.1	61188	43117.8	0.000944972	1.81946e-05	0.00105852	0.0176237	0.000242379	0.0144561
C13693	4,5,6,7-Tetrahydroisoxazolo(5,4-c)pyridin-3-ol	142634	137012	151677	128814	182992	142427	154353	164383	199262	162454	120238	157277	97044	79427	58563.8	70578.6	0.000909642	9.45521e-05	0.0104397	0.0176237	0.000766694	0.0649003
C00118	D-Glyceraldehyde 3-phosphate	2.35964e+06	1.86573e+06	3781912	3.31942e+06	3609426	2.73558e+06	3148182	2.10167e+06	3.34202e+06	2.46726e+06	1.89283e+06	2.94004e+06	1.01168e+06	715130	1.16257e+06	701099	0.00102793	0.00202963	0.0205064	0.0177267	0.00934633	0.101985
C00112	CDP	20718.4	22628.3	24126.1	17500.3	20719.6	18504	21476.5	14243.8	26114.7	22166.5	24627.7	25298	17109.8	12496.4	10154.4	11595.2	0.00104554	6.38744e-05	0.000246759	0.0177267	0.000567265	0.00541418
C00881	Deoxycytidine	212767	147466	130901	139129	224139	184038	193522	154192	216413	178927	146377	300076	422983	306782	294651	258207	0.00109833	0.0137827	0.0224464	0.017812	0.0424873	0.10734
NoKegg6	3-Hydroxyhexadecanoylcarnitine	101139	93067.1	186666	202630	151058	119626	108205	75676.6	106189	120457	70359.3	55926	0	28173.1	76248.8	0	0.00115581	0.0483742	0.0360636	0.0179633	0.110022	0.141597
C03406	N-(L-Arginino)succinate	430642	459152	407196	447808	835800	577005	820121	603831	764527	644946	586325	822747	191203	197713	167487	135170	0.00131235	2.24571e-06	0.0134809	0.0181299	5.72047e-05	0.0790375
C00090	Catechol	62062.6	45880	94198.5	79809.9	37781.6	43873.7	32260	27364.1	92868.9	78805.1	68403.3	88525.3	26921.6	28314.9	42612.7	31901.6	0.0012664	0.000143661	2.53578e-05	0.0181299	0.00107171	0.00189169
C06193	Guanosine 3'-phosphate	10279.7	8977.53	12606.7	12103.3	10307.3	10928.1	14559.3	8752.19	19479.9	23303.1	13391.9	19607.4	20539.9	20190.7	26227.8	16026.3	0.00124324	0.453716	0.565087	0.0181299	0.613174	0.769739
C02985	L-Fucose 1-phosphate	205955	354335	175674	167324	109876	112803	130644	168118	208331	139450	353366	177035	25496.8	44640.4	21080.2	46592.5	0.00141932	0.00180869	0.00108518	0.0189073	0.00853978	0.0144561
C03793	N6,N6,N6-Trimethyl-L-lysine	261114	205765	171176	154730	352700	244817	398808	235735	306536	261558	211615	298033	643991	453598	364906	324358	0.00173997	0.0143995	0.00666424	0.0223796	0.0440246	0.0515549
C00672	2-Deoxy-D-ribose 1-phosphate	71607.2	53965.6	57605.2	79354	109242	90612.8	105258	66510.1	126601	90134.6	76225.5	88804.8	29159.7	19738.5	21015	20657.2	0.00237358	2.96149e-05	0.0140438	0.0268286	0.000345199	0.0805897
C00257	D-Gluconic acid	1.69131e+06	1.54552e+06	2315093	1.89017e+06	3.17802e+06	2791048	2940055	2.42606e+06	3123931	2927585	2289899	3.13303e+06	774848	833973	1.296e+06	997963	0.00232652	2.81658e-06	0.0152712	0.0268286	5.89096e-05	0.0850171
NoKegg19	[FA hydroxy(10:0)] N-(3S-hydroxydecanoyl)-L-serine	160130	147862	188410	172617	194488	147056	202904	172543	236750	188172	170028	201720	104035	100342	129699	94183.6	0.00235414	7.53509e-05	0.00355641	0.0268286	0.000653625	0.0345261
C00423	trans-Cinnamate	297468	199556	321462	385000	188330	174930	133672	130864	414918	380452	361705	379038	93463.1	133422	237471	168551	0.00232211	5.41853e-05	1.3358e-05	0.0268286	0.000503823	0.00166084
C02230	3-Methylguanine	1.05503e+06	959792	1.33073e+06	1223507	1.99747e+06	1.52026e+06	2.43297e+06	1.548e+06	2.30386e+06	1.92153e+06	1.45325e+06	2055734	383822	359516	354434	324811	0.00251576	6.09369e-06	0.0135614	0.0275994	0.000111048	0.0790375
C00099	beta-Alanine	15410069	10797239	13723572	13838549	14284205	14916289	16415204	14888649	20454108	15112413	13650138	19068298	7840973	7555766	9944059	6728243	0.00275904	4.17638e-05	0.00361483	0.0289551	0.00043272	0.0345261
C00581	Guanidinoacetate	2.05134e+06	1.73505e+06	2.13912e+06	2318398	2935968	2.33575e+06	2453231	2610382	3.04752e+06	2.55136e+06	2517000	3.04972e+06	1.62011e+06	1.22339e+06	1.48461e+06	1.26206e+06	0.00279459	4.45111e-06	0.00457201	0.0289551	8.73823e-05	0.0396595
NoKegg15	5-Methoxytryptophan	0	0	0	0	0	0	56528.4	0	0	0	12501.4	0	89540.4	69709.2	27730.3	30206.6	0.00326128	0.00480405	0.00896503	0.0328772	0.0182848	0.0587489
NoKegg32	Hydroxybutyrylcarnitine	1.5213e+06	1.36406e+06	1.62129e+06	1.73612e+06	1.63858e+06	1.36352e+06	1.59005e+06	1.46233e+06	1.89515e+06	1.59467e+06	1.20486e+06	1.70451e+06	1.13295e+06	1.0374e+06	1.22282e+06	929063	0.00354441	0.00207279	0.0107558	0.0347912	0.00942866	0.0657693
C00191	D-Glucuronate	139846	137797	181346	152025	208253	170066	121265	138522	145203	138195	124420	129736	106599	70228.6	100243	97655.7	0.0039607	0.0306098	0.174336	0.0369335	0.0782018	0.389385
C00043	UDP-N-acetyl-D-glucosamine	241696	223492	264543	270909	263959	217631	259403	193625	299739	271638	198310	257099	195561	148298	184226	156424	0.00394907	0.00230742	0.00698187	0.0369335	0.0101255	0.0515549
C00167	UDP-glucuronate	38799.5	36877	44703.2	43974	56365.5	43485.9	61737.1	43072.7	73071.6	57022.3	46544.2	65964.1	21317	19936.9	26226	18481	0.00408233	1.30007e-05	0.0029643	0.0371393	0.000210838	0.0304487
NoKegg28	&gamma;-thiomethyl glutamate	10189.9	7075.16	8600.81	13451	33933.2	26757	30784.6	31530.3	26038.7	23118.4	17174.2	29003.7	0	5084.94	0	0	0.00451926	8.91861e-07	0.645307	0.0401353	3.34184e-05	0.818706
C05382	D-Sedoheptulose 7-phosphate	72120.3	65656.9	90139	88679.2	153404	114403	141393	100498	157039	120734	85736.7	131005	33230.2	16994	41258.1	26160.1	0.0052894	3.22283e-05	0.0464907	0.0448397	0.000363911	0.175162
C00063	CTP	39687.8	34283.7	36774.1	37418.2	48999.4	41957.6	46491	37625.4	54121	41329.4	35337.2	51865.8	22586.8	23663.1	29179.7	17578.3	0.00523709	0.000129545	0.0180225	0.0448397	0.00100668	0.0930141
C14512	Benzofuran	91954.6	58229.5	97219.1	90191.2	65729	48559.7	41549.3	31960.8	79898	92724.8	63115.8	140414	13254.9	24211.9	55293	35583.8	0.00569622	0.00183732	0.000712042	0.0472154	0.00856652	0.0115475
C00262	Hypoxanthine	346365	333844	494606	261652	401449	172806	218102	208139	609438	593065	487617	539756	170931	170191	180355	193165	0.00582865	1.38942e-05	3.42959e-05	0.0472628	0.000215938	0.00213206
NoKegg4	Tetradecanoylcarnitine	149589	104060	214445	263099	176950	116648	89498.4	64581.3	185639	169663	82066.4	214694	43974.3	43962.8	109770	37058.8	0.00698022	0.0182531	0.00705506	0.0553962	0.0519725	0.0515549
C03680	4-Imidazolone-5-propanoate	62501.7	47783.1	51014.2	52820.1	69233.4	56998.8	46371.5	48009.9	80421.2	53576.4	39123.9	52180.3	39831.4	27338.7	21099.9	21691.8	0.00747652	0.0039536	0.0352203	0.0580988	0.0156821	0.14126
C00354	D-Fructose 1,6-bisphosphate	53735.6	51255.9	44686.9	57181.5	163628	134629	190767	133374	182236	138857	129173	157556	10778.3	15626.8	10582.3	10643	0.0093135	1.42789e-07	0.0702656	0.0645717	8.87674e-06	0.22594
C01118	O-Succinyl-L-homoserine	96990.8	109842	111740	102547	148912	115257	147415	100367	149888	143324	167639	140495	36196	103572	33811.2	60915	0.00934818	5.538e-05	0.00718728	0.0645717	0.000503823	0.0515549
C02305	Phosphocreatine	3.47887e+06	2.71466e+06	3826029	4.03922e+06	4591693	3.79698e+06	4.34329e+06	3.72818e+06	6.26532e+06	4.44397e+06	3.99643e+06	4369502	2206808	1.8872e+06	2.53351e+06	1.70791e+06	0.00882605	7.74201e-05	0.00740915	0.0645717	0.000656311	0.0521436
C03410	N-Glycoloyl-neuraminate	501169	438256	533434	582504	599704	491575	562733	458030	559986	510878	396839	594973	364119	314214	458229	279479	0.00929148	0.00870027	0.0664121	0.0645717	0.0284667	0.215406
C00005	NADPH	76265.7	82958.5	97336.6	89049	84933.7	56746.5	79439.2	47546.2	84577.8	89023.1	55384	91259.1	64134.5	41129.3	63660.8	53104.3	0.00925309	0.0299958	0.00913522	0.0645717	0.0771616	0.0587489
NoKegg3	trans-Hexadec-2-enoylcarnitine	138415	69623	198127	199417	213943	112102	105411	50988.2	148374	164316	78413	167528	24668.5	23338.5	84979.1	15582.4	0.009949	0.0178254	0.0267997	0.0674723	0.0515417	0.116236
C00300	Creatine	233413328	233061824	295295808	238205536	251609584	190606848	180358320	201902240	258666976	220377136	199415104	235110016	189269232	187257520	222684992	153015680	0.0104977	0.0720816	0.0130455	0.0688831	0.150204	0.0784835
C03017	O-Propanoylcarnitine	165880	125245	131652	125773	156303	125519	208350	171713	304547	252053	219821	293791	290467	194478	207642	176885	0.0105264	0.0826628	0.570724	0.0688831	0.164884	0.771305
C00458	dCTP	4992.36	4220.08	5609.22	3902.23	5693.48	2218.45	6717.46	1787.52	5841.36	6725.8	5659.45	5826.54	4447.5	0	0	0	0.0125811	0.00168398	0.00790541	0.0808697	0.00805289	0.0546059
C00006	NADP+	75754	108697	110146	109836	105181	71544.7	120845	82435.5	151651	143386	87608.7	150491	49142.9	72242.2	44988.5	59946	0.0129956	0.000299737	0.00238965	0.0808697	0.00199646	0.0270103
NoKegg35	Orotidine	93797.2	91308	80750.8	76911.7	112396	86582.6	115477	113389	101165	97381.5	93664.5	111924	59408.4	67252.4	76660.1	58560.3	0.0130085	0.000251978	0.171038	0.0808697	0.00170887	0.386792
NoKegg13	3-nitro-2-pentanol	2.54186e+06	1.88886e+06	3698708	1.74854e+06	4.12738e+06	2.85804e+06	2797649	2.1027e+06	3067279	2.66258e+06	1.58005e+06	3.17394e+06	908034	606283	1.52058e+06	978335	0.0157384	0.00917779	0.156363	0.0945364	0.0295113	0.367731
C00519	Hypotaurine	4429795	3.81005e+06	5.92197e+06	5859655	5.74528e+06	5.1096e+06	6.48721e+06	4997425	7654909	5880306	5.04234e+06	5974299	2.68878e+06	2831260	4.28176e+06	3.00468e+06	0.0159673	0.000652037	0.0236844	0.0945364	0.00392274	0.111386
C01367	3'-AMP	67274.1	61242.3	79368.3	76612.2	67239.7	58678.4	70445.7	45808.6	80119.3	74882.3	50951.1	65561.2	49151.9	48042.9	61512	45541	0.0155457	0.0359679	0.0185993	0.0945364	0.0889664	0.0937507
C00299	Uridine	17564.5	15036.1	7353.9	14712.3	23468.2	20688.2	28967	17123.7	19893	21670.4	9230.39	22430	29824	29567.1	17948.1	20249.8	0.0170789	0.142322	0.0182038	0.0995382	0.255222	0.0930141
C07086	Phenylacetic acid	248499	174105	254516	287919	281016	195539	181626	161908	329415	285664	246233	275951	140639	168961	191250	146321	0.0182946	0.0012148	0.00228755	0.104983	0.00647315	0.0266643
C00021	S-Adenosyl-L-homocysteine	181842	213587	218924	176572	184787	141814	168242	148715	217179	204310	154509	213961	153003	123945	181761	151362	0.0195524	0.0200799	0.00484053	0.110501	0.0558942	0.0410345
NoKegg29	S-D-mandeloylglutathione	47899	26448.1	99710	73142.5	73654.1	40183.5	21184.1	13012.5	74807.9	87601.7	51336.1	91293.1	0	8853.38	36560.2	20492.4	0.0204061	0.00420801	0.00419887	0.113604	0.0163499	0.0376463
C02714	N-Acetylputrescine	99310.2	111387	105964	106788	252602	196086	170882	145237	123558	102091	89420.5	112203	60959.4	56719.5	64629.6	60458	0.0218243	0.0196888	0.131913	0.119713	0.0553518	0.322881
C01151	D-Ribose 1,5-bisphosphate	6482.72	0	7007.15	6077.44	9432.95	5389.64	8136.08	2979.45	12522.6	6548.94	6728.3	5319.32	0	0	0	0	0.0255284	0.0016008	0.0417264	0.138001	0.00785655	0.162124
C05942	Pyrrole-2-carboxylate	6995.73	6224.29	7834.54	7035.56	7321.15	7084.58	10539.4	10529.6	6756.48	11330.5	6874.01	7604.72	16211.9	7957.08	14687.7	8025.49	0.0267506	0.0786294	0.0617308	0.142542	0.159395	0.209324
C00074	Phosphoenolpyruvate	90916.2	97692.3	100970	90393.4	87049.1	90317.6	84655.4	87786.4	113870	81718.8	83763.1	76482.3	63806.3	76554.7	91924.5	71602	0.0272429	0.11185	0.0792264	0.143121	0.210707	0.242225
C00601	Phenylacetaldehyde	115490	46117.9	346823	334469	212944	104035	54643.5	25847.2	292138	247339	119573	318260	21494.3	30617.7	68004.1	29325.1	0.0276607	0.0112632	0.00692576	0.143298	0.0353041	0.0515549
NoKegg41	&alpha;-(2,6-anhydro-3-deoxy-D-arabino-heptulopyranosid)onate 7-phosphate	39216	44422.2	43567.9	37845.7	90027.3	61198.2	94911.7	65132.9	93503.8	91453.7	67510.5	106200	21416.5	17718.3	23226.7	18591.8	0.0284331	2.83591e-06	0.0175046	0.145282	5.89096e-05	0.0919606
C00035	GDP	34726.4	33775.8	40984.2	38481.8	37809.8	30981.9	31790.8	25538.2	47786.2	44333.3	34810.1	51727.1	26194	24374.4	35896.7	22236.5	0.0288543	0.000833096	0.00146425	0.145441	0.00470826	0.0188333
NoKegg1	Elaidiccarnitine	180926	65175.1	328174	335758	442036	242992	128040	80866.7	258685	208179	115204	263972	0	0	123238	0	0.0301183	0.0433209	0.128492	0.149788	0.100496	0.318655
C02712	N-Acetylmethionine	83595.8	47771.3	84004.5	68417.6	142759	128152	193730	106213	153858	119726	81691.5	132272	32261.8	22897.7	30874.4	22018.2	0.0318263	0.000206429	0.384218	0.1562	0.00142589	0.631337
C11433	1-Methoxyphenanthrene	338558	109229	811142	808338	741432	299755	179488	79008.6	771974	813174	278419	912982	46993	42613.4	129291	37786.9	0.0350917	0.00628057	0.0101034	0.164719	0.0218939	0.0638742
C03274	Glycerophosphoglycerol	331690	276157	361166	342360	491893	463573	448611	332931	471712	419937	277420	477368	245393	185661	266464	174841	0.0342388	0.0012077	0.204942	0.164719	0.00647315	0.44187
C05673	CMP-2-aminoethylphosphonate	77524.3	55373	54458	48253.5	53192	34149.2	49989.8	41506.4	59109.4	42295	34827	59801.3	47860	32581.3	44622.9	40905.8	0.0362118	0.328881	0.0597632	0.164719	0.483407	0.206404
C02571	O-Acetylcarnitine	8058495	8.09398e+06	8768243	9737982	12286481	9577113	11382752	8487575	19359496	14584046	11925239	14899942	13798426	11038126	12804561	10333834	0.0344918	0.0408762	0.482931	0.164719	0.0984029	0.717663
C14218	Octane-1,8-diol	236367	192289	129945	159071	176268	189596	172677	194432	184926	204051	170263	174895	203885	233904	231482	218970	0.036084	0.0543837	0.123401	0.164719	0.120745	0.315729
C02045	L-Erythrulose	415605	421298	324028	313699	255600	360465	395922	362859	334484	393351	443399	359277	383740	572977	463661	468578	0.035433	0.0628788	0.316173	0.164719	0.137157	0.566983
C13050	Cyclic ADP-ribose	91066.8	95101.1	120801	121024	141279	105816	138983	94327.1	179050	125914	100718	127766	65905.4	64666	81674.6	68699.1	0.0367877	0.00165915	0.0432084	0.165323	0.00803719	0.166152
C00117	D-Ribose 5-phosphate	19939	12112.4	17981.9	9033.12	41998.3	42242	68725.2	34996.9	32290.2	29615.2	19592.8	42444.1	0	0	0	0	0.0415661	0.00044296	0.89462	0.181453	0.00284869	0.960149
C02990	[FA] O-Palmitoyl-R-carnitine	283254	155662	527212	562482	662328	281694	195137	97455.8	386187	310013	166562	348923	29238.4	29834.8	306993	0	0.0412707	0.122312	0.139773	0.181453	0.226977	0.334201
C02022	D-Erythrulose	262551	235979	125938	123363	138683	128548	234521	209617	171712	217385	208371	233097	502574	408519	169329	242329	0.0418364	0.0749142	0.225834	0.181453	0.154902	0.478247
C00346	Ethanolamine phosphate	9018354	8.1681e+06	10066743	9245188	12835092	9895257	12188608	8813131	13755772	11576604	9204513	12346893	6.94064e+06	6.08439e+06	7.96477e+06	6142689	0.0433377	0.000462086	0.0541399	0.181629	0.00292132	0.192325
C01620	[FA trihydroxy(4:0)] 2,3,4-trihydroxy-butanoic acid	3.62231e+06	2.95743e+06	3.03854e+06	3.66715e+06	3.12896e+06	3.54573e+06	4.62691e+06	3335625	4.45474e+06	4.52432e+06	3.27153e+06	4844973	3402789	1.98391e+06	2.18126e+06	1543118	0.042655	0.000967516	0.0255953	0.181629	0.0053551	0.113818
C00016	FAD	12354.2	9499.83	12754.4	13526	13525.5	13095.5	14089.7	9290.74	20748.3	13122.9	12001.3	15685.7	7802.28	7139.36	10097.1	7097.92	0.0429176	0.00131502	0.0173724	0.181629	0.00686583	0.0919606
NoKegg44	octulose 8-phosphate	13651.7	16018.9	14862.3	12892.3	23174.2	16437.2	29658.9	21448.4	23461.9	20707.2	18221.5	26164.3	9629	7090.54	10579.1	8746.98	0.0450646	0.000137696	0.180634	0.184715	0.00104818	0.394258
NoKegg48	conhydrinone	118162	154563	111157	224390	110273	165061	206773	160358	173375	116876	263747	123485	71720.2	88124.9	86723.3	61302.2	0.0449444	0.0174776	0.102605	0.184715	0.0511824	0.287392
C03626	NG,NG-Dimethyl-L-arginine	196804	149173	112374	95057.6	185623	164141	213034	161457	171398	182858	144937	219416	393097	269110	156330	143667	0.0471032	0.212062	0.138774	0.190869	0.343909	0.333952
C00506	L-Cysteate	456166	531256	303562	311856	268531	414472	423538	415762	387083	459841	460392	369620	571103	665428	449846	462514	0.0475894	0.0807428	0.285312	0.190869	0.16192	0.549497
C03273	5-Oxopentanoate	18586.8	10697.6	15617.8	10067.7	15441.7	16952.6	17268.8	14816.9	16805.5	18127.7	12193.4	26686	11101.6	8835.25	5442.32	4897.17	0.0483792	0.00221265	0.053511	0.191973	0.00982522	0.192325
C00022	Pyruvate	568288	147577	561744	648848	631701	414639	660527	633030	636194	506497	331588	637867	428944	155799	216539	135910	0.0501043	0.0238153	0.258831	0.194676	0.0630006	0.524696
NoKegg24	HEPES	859423	969169	930709	844705	1006675	824720	868585	907014	682141	751956	716944	729972	784488	753546	835149	875811	0.0500466	0.0433775	0.133479	0.194676	0.100496	0.323297
C00003	NAD+	4645826	3.83494e+06	4.53666e+06	4.11546e+06	5.43977e+06	4.15665e+06	7136211	4.2967e+06	6837079	4.74026e+06	4.65288e+06	6686510	3.19401e+06	2.53952e+06	2943070	2699335	0.0516501	0.000976265	0.0652766	0.198613	0.0053551	0.21528
C00036	Oxaloacetate	347914	265367	477227	572392	490446	366089	383103	273638	446919	346603	313009	403014	197411	226266	396940	258379	0.0550383	0.143111	0.161247	0.209483	0.255408	0.373573
C01042	N-Acetyl-L-aspartate	12380604	10375437	13694457	14317222	17723306	12715347	15545396	10770665	18042586	13196966	10487323	18217408	11477437	7.11758e+06	9160334	6.65246e+06	0.0623643	0.00753343	0.108132	0.221542	0.0255452	0.296569
C02421	Isonicotineamide	655255	539743	595012	593538	759300	553823	829347	552751	797244	647160	624389	885358	494874	437690	478511	386469	0.061074	0.00153006	0.0568532	0.221542	0.00760951	0.198189
C00360	dAMP	45734.9	50235.7	36607.8	37981.6	41470.7	42051	29495.6	41221.3	39359	28016.1	31860.1	46564.5	34010.7	33493.6	35825.9	31495.7	0.0608704	0.537241	0.285807	0.221542	0.695802	0.549497
C03592	5-Methyl-2'-deoxycytidine	22507.5	21546.7	19572.8	12689.6	27134.5	19277.4	22849.4	20627.3	20069.9	18360.2	17219.2	27621.3	42983.7	30217.1	22635.4	18413.7	0.0618707	0.118461	0.112969	0.221542	0.22093	0.299555
C00178	Thymine	149882	78957.9	71573.4	57789.2	115881	104333	140985	97841.3	117790	110863	84552.5	122671	241697	136639	120919	95560.7	0.0596921	0.187788	0.132442	0.221542	0.314103	0.322881
C00417	cis-Aconitate	153424	170039	187899	108131	175828	93981.2	149143	102208	130510	171808	118460	244998	622415	208522	147579	297911	0.0613195	0.0791152	0.277223	0.221542	0.159513	0.549497
C12058	Cerulenin	0	10683.8	0	12004.8	0	0	10688.5	0	0	0	0	0	14717.6	11836.6	11756	9729.23	0.0621216	0.00211933	0.0609496	0.221542	0.00952422	0.208571
NoKegg7	7,8-diketopelargonate	381022	349172	467294	414535	357232	408011	397050	376404	523262	603295	502641	604799	270926	365811	350994	366373	0.0637328	1.50177e-05	0.000177273	0.224267	0.000224063	0.00413267
C00212	Adenosine	2.9024e+06	3926811	3.45817e+06	2.52882e+06	1.6739e+06	1.81167e+06	2.76264e+06	1.83101e+06	5228458	4.85204e+06	3.67442e+06	4.49498e+06	1.70054e+06	2.32892e+06	2.85948e+06	2.63343e+06	0.0655452	0.000168276	7.74996e-05	0.228489	0.00123072	0.00262794
C00475	Cytidine	356142	251120	213191	178886	279338	236849	339885	246465	243993	264646	237993	347023	836872	484978	276146	230569	0.0700581	0.103447	0.180745	0.24196	0.197875	0.394258
C15480	N-Acetyl-D-fucosamine	15618.1	15202.2	20549.3	12054.8	16577.8	13315.8	15792.7	14475.9	18140.6	18615.5	14878.3	15417.1	14339.1	11893.9	13984.5	10188.4	0.0716434	0.0266091	0.0539456	0.245165	0.0689249	0.192325
C03916	1-Oleoylglycerophosphocholine	387233	181054	510934	487243	1.02078e+06	387609	402314	184480	555321	468598	222307	577081	49951.7	55518.2	247202	0	0.0736963	0.0351356	0.257293	0.249897	0.0879568	0.524428
C04353	(Z)-4-Hydroxyphenylacetaldehyde-oxime	34096.4	26634.4	38844.7	26731.8	28061.5	30063.7	33699.6	25844.4	36865.8	30699.1	33602.5	34646.2	21105.7	27546.9	30311.1	24517.6	0.0759431	0.017564	0.0297589	0.255196	0.0511824	0.122579
NoKegg14	MOPS	838410	690793	715402	215768	475273	413920	467383	530138	959150	915520	625228	613093	342825	314025	478088	398972	0.0791589	0.00670605	0.0083435	0.25675	0.0229482	0.0565841
NoKegg10	N-Methylnicotinamide	5343.79	7797.09	0	0	7884.51	0	6185.55	7053.71	0	7357.05	0	0	7158.9	7720.54	6724.91	9424.75	0.0783393	0.0256243	0.0330333	0.25675	0.0668381	0.133929
C00152	L-Asparagine	928002	593933	277765	353640	746679	673005	1.17175e+06	1.0573e+06	301532	433121	779094	485490	3239851	1.7685e+06	293013	653764	0.0776518	0.0677345	0.074109	0.25675	0.143551	0.232743
C04540	N4-(Acetyl-beta-D-glucosaminyl)asparagine	47829.9	33349.5	19827.1	0	8635.48	0	28050.1	20514.3	0	0	0	0	212512	128877	0	30711.4	0.0785093	0.0215856	0.125516	0.25675	0.0584363	0.316333
C00128	CMP-N-acetylneuraminate	155309	128213	163417	155291	217449	137839	231906	118276	237380	196027	145818	201719	104856	91036.6	128384	82119.2	0.0807576	0.00334469	0.0863633	0.257825	0.013731	0.256155
C00387	Guanosine	37398.8	41393.3	38470	35676.3	44039.5	33172.7	51016.8	36929.6	53851.5	34780.4	40536.9	54605.5	50067.5	43305.5	41969.6	56667.8	0.0815639	0.695653	0.494978	0.257825	0.810871	0.726877
C00362	dGMP	550297	791173	785092	542287	436819	396729	434654	396699	739389	848519	572420	704919	470742	577946	586684	523078	0.0809377	0.0216199	0.000706249	0.257825	0.0584363	0.0115475
C05547	Procollagen 5-(D-galactosyloxy)-L-lysine	31305.9	45442.7	38856.5	44394.9	40571.3	36525.1	44901.6	27804.9	41969.9	36274.2	37767.4	45762.7	36416.9	31086	35583.2	25666.5	0.0842422	0.0699516	0.0904593	0.261493	0.147412	0.262194
C00105	UMP	17634.5	19224	19980.8	14551.7	16571.2	14331.8	14004.2	14842.9	19706.6	20754.7	14208.2	17178.2	16263.6	13379.5	17307.2	12137.4	0.0848275	0.075167	0.0218019	0.261493	0.154902	0.105612
C00818	D-Glucarate	106517	231603	144580	83960.3	216547	102005	254953	117997	98597.3	181915	172158	362374	772794	227700	87388.2	359389	0.0846508	0.202096	0.275473	0.261493	0.330623	0.549474
C00270	N-Acetylneuraminate	9674792	8.0359e+06	13746539	12841494	17609368	18168394	17465974	12146855	14321623	15014991	10257615	15322627	8943180	6.32116e+06	9966936	6.05458e+06	0.0869299	0.00541423	0.801371	0.262813	0.0195656	0.911866
C11706	SC-57666	9577.51	9451.2	9864.03	15505.3	11391	10559.6	8464.02	11310.3	36549.3	29382.1	26940	29947.9	10550.3	2974.69	7483.96	7366.49	0.0876083	1.31646e-07	3.90464e-06	0.262813	8.87674e-06	0.00145643
C06030	Methyloxaloacetate	6097.66	4754.27	6144.22	6110.83	5935.29	5563	7394.97	5588.82	5467.93	5847.45	4682.97	5680.53	5347.02	4840.58	4618.7	4996.28	0.0872824	0.31124	0.84507	0.262813	0.46437	0.947581
C03564	1-Pyrroline-2-carboxylate	53330.2	47276.1	49226.5	45966.9	56612.1	57769.8	68914.7	61408.4	60069.3	61000.5	67718.8	79970.2	67185.7	56322.1	49149.8	58415.9	0.0880741	0.0706635	0.683625	0.262813	0.148076	0.836377
C01225	sn-glycero-3-Phospho-1-inositol	42442.1	0	51865.5	30284.9	98105	69197.7	69476.6	76961.4	93394.2	65472.4	24746.1	68728.9	0	0	20262.2	0	0.0904385	0.00148387	0.601935	0.26674	0.00747951	0.787795
C07565	N-Phenylacetamide	658004	276098	668963	550659	746324	569456	420591	305548	625375	835638	637099	693448	304325	384956	440336	264550	0.0909486	0.00545528	0.0239995	0.26674	0.0195656	0.111386
C00140	N-Acetyl-D-glucosamine	194382	121750	160719	126517	116748	125248	90363.5	105689	219197	159035	89476.2	154238	89367.8	116330	142038	68476.6	0.0915356	0.0667262	0.0244869	0.26674	0.143551	0.111386
C02226	citraconate	65760.8	89101.9	79894.8	64483	76897	47710.5	101738	59128.4	70391	79537.2	82956.1	107479	227900	87079.6	70657.6	113557	0.0924775	0.172093	0.366817	0.267396	0.297413	0.608101
C03451	(R)-S-Lactoylglutathione	48983.2	33738.8	113216	98936.6	127228	112722	123499	51890.6	244469	200206	84009	118035	0	7022.06	35984.1	18274.5	0.0962709	0.000698397	0.025937	0.267978	0.00407034	0.113818
C06156	alpha-D-Glucosamine 1-phosphate	44485.8	41794.1	56818.9	50238.8	89284.7	63693.6	84336.6	59604.3	78100.8	70209.8	47316.6	67624.2	37468.2	28130.5	40394.5	32377.7	0.0962312	0.00147096	0.629866	0.267978	0.00747951	0.807354
C00575	3',5'-Cyclic AMP	44531.8	56386.4	59702.4	36978.1	54191.6	50614.2	42447.3	39350.5	45317.3	46001	44481.2	49469.7	42264.3	39058.2	38835	43944.8	0.0942184	0.273199	0.240896	0.267978	0.419354	0.499191
C00009	Orthophosphate	129730480	141859472	111636400	121423672	108677144	112913328	125432272	134142456	115079552	126411760	149488016	134202848	138129136	163525040	129678504	142117088	0.0941621	0.226384	0.651673	0.267978	0.36086	0.821196
C00214	Thymidine	55245	28053.3	31676.6	37349.2	51038.3	44765.1	61035.7	38893.8	51806.1	51357.2	31704	47480.8	107435	56677.7	51671.1	31279.4	0.0956587	0.240369	0.170141	0.267978	0.378302	0.386792
C00487	L-Carnitine	2.71563e+06	2.74678e+06	3.30682e+06	3.36233e+06	3.92412e+06	3.21524e+06	3.54926e+06	2.76761e+06	5.05305e+06	3.40798e+06	2.79119e+06	3.68728e+06	2.78435e+06	1.96946e+06	2.48261e+06	1.86415e+06	0.101941	0.00515813	0.0868023	0.28166	0.0190493	0.256155
NoKegg2	7,8-benzoflavone	48073.5	31235.4	65898.3	53532.4	62022.1	42817.9	40106.2	26393.3	64107.8	50335.1	36508.8	62110.2	25846.1	24804.3	55791.1	19229.1	0.102876	0.0563676	0.0734648	0.282152	0.124409	0.232743
C00055	CMP	41262.8	41328.3	39520.5	42504.7	41208	39502.6	46934	35521.4	56093.4	49497	41581.1	58173.8	32076.4	39025.9	38036.8	31132.3	0.104777	0.000522809	0.00536249	0.285268	0.00319685	0.0425577
C12986	N2-Acetyl-L-aminoadipate	252470	143925	156187	152270	216637	212506	248048	188057	260911	215583	113833	231192	108219	129404	159413	81653.8	0.106146	0.0212469	0.338679	0.285419	0.0582727	0.58098
C00019	S-Adenosyl-L-methionine	1.37775e+06	1.77226e+06	3.24226e+06	2.20892e+06	3.37448e+06	1985401	2.61569e+06	1.58988e+06	2128526	2.15912e+06	1.49109e+06	2580087	1.80434e+06	749996	1.56572e+06	1.30002e+06	0.106363	0.132754	0.458343	0.285419	0.242731	0.694967
NoKegg20	L-cysteine sulfinate	45265	32657.5	78416	62118.2	63706.1	43977.4	33356.2	30874.1	83982.2	60387.5	42462.6	80180.5	25826.5	26631.9	50557.6	32941.4	0.10714	0.0170714	0.0211413	0.285451	0.0505367	0.103759
C00222	3-Oxopropanoate	58330.7	46064.2	29694.8	31928.1	41906	32326.9	49635.1	42836.6	31371.4	35420.2	34498	33826.4	100119	65292.6	34209	45543.2	0.112365	0.034629	0.115859	0.29725	0.0872743	0.303906
C01181	4-Trimethylammoniobutanoate	3.11933e+06	2.98506e+06	3.40952e+06	3.6311e+06	3.7534e+06	2.93387e+06	3.35249e+06	2.97051e+06	3.76675e+06	3.11936e+06	2.41991e+06	3.4953e+06	2.44055e+06	2.85226e+06	3.34424e+06	2.40378e+06	0.114794	0.180297	0.300092	0.301537	0.305685	0.554299
C11108	(-)-erythro-(2R,3R)-dihydroxybutylamide	477248	420993	340025	195704	210040	356472	308505	249082	666070	617730	455493	557428	210406	257635	294789	267826	0.117493	0.000190098	0.000550971	0.306467	0.00136359	0.0097863
C00295.1	#N/A	117720	142120	141102	129429	122031	115107	99803.8	99159.3	130278	132069	99405.8	128115	115652	97638.6	137990	113564	0.122014	0.537093	0.0534083	0.316051	0.695802	0.192325
C11343	Salicylhydroxamic acid	13114	16179	12934.1	13781.6	13511.9	12275.7	15613.2	13756.4	12728.9	15703.2	20507.5	11548.2	10762.7	12088.6	11312.4	11251.6	0.122989	0.0360159	0.103245	0.316378	0.0889664	0.287392
C00437	N-Acetylornithine	219073	181801	203914	197267	186402	193017	186841	164139	165138	201366	165134	191787	165466	172357	208825	177791	0.125587	0.983192	0.310183	0.320849	0.990158	0.561643
C15025	(S)-Carnitine	11110.2	6541.17	8285.61	12190.4	12372.7	8247.59	13356.2	10786.1	18918.4	16350.5	12694.5	12835.7	12130.6	10852.6	15220.2	11344	0.128796	0.133998	0.649376	0.326808	0.24381	0.821075
C00385	Xanthine	268619	222305	155567	141915	155714	138659	201684	169778	239050	239427	175438	263836	564238	335210	176077	170813	0.130709	0.267027	0.615182	0.329422	0.411574	0.792318
C00680	meso-2,6-Diaminoheptanedioate	43753.6	47517.7	40374.2	42558.4	35456.9	39013	36632.4	48979.1	43685.9	39135.5	36177.6	33061.2	33347.9	40109.1	42231.2	37840	0.131816	0.910488	0.497353	0.329983	0.959356	0.7275
C03210	2,2'-Iminodipropanoate	192406	379459	196630	176627	231194	184588	253490	184052	267061	245595	331989	272110	234343	698115	170145	434822	0.134807	0.276995	0.540789	0.33522	0.420332	0.758655
C00900	2-Acetolactate	10028.8	11930.1	15712.3	14894.2	18594.2	21456	27672.4	15715.4	15919.7	15941.9	13007.1	20327.1	15756.1	7793.14	4718.72	6172.9	0.141891	0.0204947	0.994361	0.341453	0.056626	0.999771
C04521	2,7-Anhydro-alpha-N-acetylneuraminic acid	230987	196716	276129	257902	282569	232627	255233	178240	355150	232079	185288	285815	202278	160853	218149	165109	0.139828	0.0409011	0.117326	0.341453	0.0984029	0.303906
C00109	2-Oxobutanoate	28223.8	25663.5	26795.8	25791.1	27757.8	29609.7	40717	31915.3	27951.7	27759.9	30047	30793.7	35331.1	29441.8	32625.2	25603.4	0.138276	0.547073	0.0643879	0.341453	0.69675	0.214435
C16364	N,N'-Dimethylurea	973531	1.03241e+06	875313	476369	548160	784667	733885	706533	691181	845702	777691	689211	660528	586324	748545	717334	0.141521	0.491106	0.156754	0.341453	0.653819	0.367731
C01233	sn-glycero-3-Phosphoethanolamine	2.55555e+06	2511419	3303757	3.12016e+06	3.76104e+06	2768389	4.05232e+06	2.87587e+06	3.76063e+06	3.70903e+06	2.45489e+06	3.84649e+06	3.74697e+06	3027760	4.17361e+06	3.09039e+06	0.140928	0.871214	0.347603	0.341453	0.936492	0.585516
C08328	Cardiospermin	102903	102361	118672	103457	105920	104575	100453	91362.5	93408.7	104517	96115.8	107579	98996.8	88833.7	115885	81554.6	0.148495	0.560046	0.303931	0.355055	0.703358	0.554299
C00279	D-Erythrose 4-phosphate	13221.2	17526.2	13316.5	16986.9	24359.2	19422.9	18337.8	0	74015.5	20033.2	20165.6	27506.2	0	0	0	0	0.151282	0.0039388	0.0280768	0.359415	0.0156821	0.119412
C00106	Uracil	163350	115600	125095	116740	260749	219071	270872	197408	231754	188829	179366	231473	223703	140511	169434	127081	0.15753	0.0908046	0.0743037	0.371891	0.178264	0.232743
C00507	L-Rhamnose	22587.8	17421	17306.3	17573.4	18479.4	17598.1	21641.4	19847.6	22027	21106.7	17641.3	17885.6	20043.5	17602.5	14096.7	12027.4	0.159674	0.067725	0.2669	0.374582	0.143551	0.535236
NoKegg37	2-acetamidoglucal	292286	307491	407431	338604	447973	277300	377389	222144	431999	386716	366133	542774	265055	219888	295677	266410	0.161007	0.00523981	0.0289255	0.375347	0.0191613	0.121227
C00004	NADH	295891	264354	457149	380457	417920	470954	441963	381435	593031	628000	272210	476548	259402	240006	303533	192107	0.163799	0.00371874	0.111224	0.379485	0.0150771	0.299555
C00051	Glutathione	16387160	14400018	18671992	19069186	26161666	18750082	25353292	19234824	26572514	20360564	17555862	25909798	11763649	9802895	19035854	12480556	0.167415	0.00399411	0.293084	0.379786	0.0156821	0.554299
C08264	L-Albizziine	58991.4	74674.2	69828	58049.8	74597.9	64386.9	79424.9	72165.3	85557.1	85208.3	59004.1	67515.7	60958.4	50313.8	66560.1	41967.6	0.166637	0.0181587	0.250114	0.379786	0.0519725	0.515428
C02262	D-Galactosamine	35779.5	37064.9	35706	33547.2	38879.5	33520.3	37046	35506	41004	37517.7	31659	35422.1	41856.1	29706.4	27699.9	24005.2	0.168002	0.107332	0.304193	0.379786	0.20426	0.554299
C05570	Ergothioneine	310051	302369	432888	396266	343707	353549	365550	299081	518923	559382	385937	493881	302605	269469	365643	270645	0.166247	0.000481434	0.00299832	0.379786	0.00299291	0.0304487
C05136	GDP-3,6-dideoxy-D-galactose	56871.8	23726.6	36657.3	62701.9	35023.3	82288.7	47304.7	51483	77566.9	39490.4	29271.8	0	0	22934.4	56037.6	0	0.175385	0.355703	0.758332	0.394087	0.514252	0.894882
C05335	Selenomethionine	30741.4	33935.9	33566.4	39653.3	28248	31109.5	30625.6	27831.3	31942.7	31422.2	24579.9	27651.2	25870.5	35980.9	33188.8	28705.6	0.178481	0.426539	0.410831	0.398643	0.593654	0.663377
C00130	IMP	7513.38	11296.1	7463.56	7912.9	8384.38	7953.03	13833.6	10588.1	31616.4	37785.4	21128.8	45454.4	13747.9	13448.4	14594.2	13998	0.182422	0.000203092	0.00516772	0.405021	0.00142589	0.0425577
C00491	L-Cystine	148536	117076	49934	51239.3	71450.7	52731.2	86584.2	88847.3	57621.9	79412.5	50388.5	99639.7	303818	193784	49495.6	76712.9	0.186559	0.0913277	0.319293	0.411754	0.178352	0.567126
C00156	4-Hydroxybenzoate	16532	11434.9	15176.6	13858.8	18219	11491.3	14857.9	13729.4	18452	19612.1	13653.7	21442.2	11521.4	11800.4	12656.8	11467.4	0.192497	0.00295028	0.0281723	0.413649	0.0125052	0.119412
C02291	L-Cystathionine	26760.6	29055.3	22579.8	25222.3	37283.1	32235.8	33529.3	26596	39513.6	39554.8	33363.4	42294.2	32264.4	31002.7	24866.7	29511.3	0.192962	0.00334991	0.456976	0.413649	0.013731	0.694967
C00295	Orotate	28102.9	20931.2	22859.7	19790.9	31740.5	22709.1	44910.2	31520.3	27508.9	27599.6	31267.5	29372.1	45639	35672.7	22341.8	19196.9	0.189036	0.756443	0.169234	0.413649	0.855007	0.386792
C04272	(R)-2,3-Dihydroxy-3-methylbutanoate	45201.4	41980.6	41209.6	39007.9	26918.8	61833.1	189345	71993.8	43885.2	44758.5	86904.9	61608.2	123151	106566	37245.6	63446.1	0.191676	0.444009	0.123583	0.413649	0.606237	0.315729
C09962	Gentioflavine	1.26395e+06	934501	762355	666271	1063721	1.10692e+06	1.50112e+06	1.0197e+06	922997	1253751	928480	1.33882e+06	2.55659e+06	1536172	589444	847194	0.190035	0.443426	0.288744	0.413649	0.606237	0.549497
C12600	Phenolsulfonphthalein	217437	121720	59247.9	30746.7	73271.8	69028.6	93619.2	91431.3	64961.3	84267.2	69756.5	114220	416911	269699	40892.4	79604.1	0.195765	0.111499	0.359026	0.417259	0.210707	0.600524
C00928	Mercaptoethanol	14357.3	14914.2	86648.4	11935.1	74234.7	72570.2	102251	87613	99082.4	115107	98261.8	87950.5	11553.5	14823.9	13433.9	10235.8	0.200704	5.36413e-05	0.107131	0.421098	0.000503823	0.295999
C00089	Sucrose	2.85977e+06	2.35425e+06	3.1029e+06	2685731	3.72568e+06	2903491	3409297	2697501	3.57142e+06	3.33879e+06	2.49873e+06	3.62282e+06	2.7359e+06	2.29167e+06	2485200	1.84967e+06	0.199789	0.01036	0.279547	0.421098	0.0327483	0.549497
NoKegg23	4-amino-4-deoxy-L-arabinose	28691.5	25984.5	17031.2	19814.6	14448	25666.9	26348.6	32353.9	38206.7	23318.6	30808.7	31903.4	28733.1	31939.4	25274.2	27381.6	0.200953	0.511286	0.876659	0.421098	0.671513	0.957818
C00093	sn-Glycerol 3-phosphate	994566	846851	1169079	1.18162e+06	1.37979e+06	1196952	1.38146e+06	1.07306e+06	1.39201e+06	1.21476e+06	968580	1419490	1.36221e+06	1098905	1.36296e+06	1.02902e+06	0.204956	0.778683	0.337048	0.424714	0.869607	0.58098
C00221	D-Glucose	830289	426141	196722	176010	208330	177597	324149	278117	197672	314895	182960	412455	1.89578e+06	904878	152242	303916	0.203991	0.101488	0.396126	0.424714	0.195129	0.645219
C02728	N6-Methyl-L-lysine	1.88502e+06	1.75084e+06	1.77436e+06	1.87096e+06	2.02887e+06	1.80661e+06	1.94867e+06	1.59623e+06	2.45141e+06	2.10864e+06	1.5993e+06	2.53152e+06	1.53996e+06	1.56457e+06	1.82909e+06	1.4032e+06	0.20818	0.00615721	0.044326	0.429013	0.0216664	0.16871
C00170	5'-Methylthioadenosine	12727472	533232	579416	423367	17377048	14425217	10518664	10872215	415194	463006	305451	446571	275654	282764	522867	359284	0.214386	0.984849	0.0160236	0.433424	0.990158	0.0866204
C00588	Choline phosphate	32220524	28550130	36720576	33898248	46537884	40823820	44246588	40592088	56302612	54505972	40489240	53948704	25125028	25370136	36552996	25306392	0.213094	3.31715e-05	0.0257445	0.433424	0.000363911	0.113818
C01796	D-Erythrose	47598.5	41947.1	49394.3	44551.6	44480.5	39559.5	48168.9	41479.6	52008.8	47543.2	39536	50244.4	40643.8	40021.1	48141.6	38872.3	0.215443	0.0985504	0.0906783	0.433424	0.190463	0.262194
C00047	L-Lysine	1765059	1.05482e+06	656442	537522	1.69634e+06	1.31874e+06	1.98062e+06	1.55377e+06	1.28879e+06	1.41591e+06	977417	2.21758e+06	3.92111e+06	1.91231e+06	623029	752424	0.216131	0.602411	0.288318	0.433424	0.729384	0.549497
C00956	L-2-Aminoadipate	305911	352212	363230	331559	102585	100330	189389	107793	127279	126123	504142	136967	248127	254467	261853	227289	0.213005	0.729444	0.075501	0.433424	0.834965	0.232743
C02876	Propanoyl phosphate	7964.5	8482.95	8408.9	7636.22	28395.9	22244.3	31118.1	23311.6	14543.6	13058.2	6739.76	12099.6	5644.41	5019.87	7293.51	4324.01	0.218972	0.00973343	0.000946068	0.436774	0.0310305	0.0135724
NoKegg25	2-nitro-1-propanol	201877	186122	205271	183412	297360	199280	239750	189570	250208	208500	191387	259804	173931	147897	181493	160453	0.220597	0.0155468	0.448361	0.437673	0.0463918	0.691069
C00971	4-Pyridoxolactone	65374.3	41998.7	43129.8	59358.4	57725.8	46669	60347	39669.9	66094.2	63732.1	65159.6	68545.1	46229.3	47351.2	46383.1	41782.7	0.224042	0.00287711	0.015668	0.43822	0.0123352	0.0859437
C00671	(S)-3-Methyl-2-oxopentanoic acid	19830.8	15572.4	18671.6	17753	18413.1	17054.4	21647.6	16331.7	14849.5	30664.6	20838.1	30501.3	34320	16812.2	22949.8	18508.2	0.223893	0.796751	0.909962	0.43822	0.879255	0.966996
C02989	L-Methionine S-oxide	56939	65565.2	27256.8	21757.8	39973.3	27249.3	55495.3	55570.6	32086.1	52446.3	59151.8	59027.1	116437	62455.7	34342.6	42829.9	0.224397	0.434601	0.531601	0.43822	0.601967	0.755725
C04277	1,8-Diazacyclotetradecane-2,9-dione	15193.1	11274.6	15514.8	7544.17	0	10237	13587	9767.19	10718	0	9293.91	0	7179.41	8999.73	7471.39	9499.3	0.228712	0.328974	0.880781	0.444321	0.483407	0.957818
C06455	Hydroxymethylphosphonate	313470	267592	92413.4	70592.1	114813	98251.1	178871	149582	173626	185399	153186	237578	526287	349944	102962	172717	0.236813	0.243074	0.674206	0.455594	0.380952	0.836377
NoKegg8	Sulforaphane	7889.99	6361.42	0	0	0	0	2383.9	0	0	0	0	0	13371.1	20198.1	0	0	0.236958	0.0514181	0.342257	0.455594	0.116112	0.58098
C01835	Maltotriose	166390	130566	167473	134693	196305	154426	190611	129456	180400	178692	137804	188132	172830	123026	108414	99125.4	0.238782	0.0365646	0.333854	0.456746	0.0897275	0.58098
C00383	Malonate	300089	291482	247045	237853	230867	205840	260037	235969	363333	273918	304767	293546	408426	293329	319276	219764	0.244474	0.969563	0.479658	0.465248	0.989832	0.71565
NoKegg16	3,4-dihydroxybenzylamine	51062.9	9979.4	45012.5	5476.56	43416.5	34518.1	39318	28199.8	22573.9	64723.1	23284.3	49903	8575.19	4685.74	31174.6	8204.92	0.24723	0.0458187	0.301523	0.468105	0.105496	0.554299
C02354	2',3'-Cyclic CMP	66539.6	76336.2	33506.5	33584	19206	31212.8	31573.3	30568	63042.3	89070.6	71467	83406.8	38742.3	52410	28297.3	43094.9	0.2495	0.00311357	0.000921478	0.468616	0.013049	0.0135724
C02997	N-Acetyl-L-histidine	261825	143528	65747.6	58118.2	87787.3	79353.7	127108	89257	81747.1	102499	72963.7	166148	529443	273975	50435.9	90280.5	0.250012	0.155102	0.45467	0.468616	0.274184	0.694967
C00314	Pyridoxine	1.74804e+06	1.06095e+06	621452	451122	1.46654e+06	1.03055e+06	1.56757e+06	1.18123e+06	603516	994784	580892	1.13831e+06	3.84148e+06	1.89727e+06	420195	628913	0.254235	0.178261	0.184335	0.474147	0.303613	0.399749
C12069	3-Hydroxypropenoate	218335	166212	243001	225352	322177	327874	345585	213046	287961	280392	198728	291352	199111	164340	204057	140169	0.261136	0.0146678	0.97745	0.484596	0.0441216	0.998718
C00255	Riboflavin	12890.6	6356.36	0	0	0	0	5726.31	0	5883	4705.68	0	4557.9	18997	16822.2	0	3334.53	0.262742	0.181874	0.669367	0.485162	0.306964	0.836377
C04299	D-myo-Inositol 1,2-cyclic phosphate	40414	51459.9	42352.7	46770.9	156040	138314	159101	133736	162865	140459	97788.8	149925	44787	30883.3	24197.6	27201.9	0.264498	8.72192e-07	0.789636	0.486	3.34184e-05	0.906259
C01035	4-Guanidinobutanoate	3.32556e+06	2.31981e+06	3.91306e+06	3.42924e+06	3300199	2.70804e+06	4269977	3.1799e+06	4750480	3.64435e+06	3.89386e+06	4123674	3.01093e+06	2.30421e+06	3.47968e+06	2.19488e+06	0.266716	0.00819761	0.0638124	0.487671	0.0270594	0.214432
C00077	L-Ornithine	2.70181e+06	1.64805e+06	1.12692e+06	1.1284e+06	2109283	1923652	2.44489e+06	2248316	2226722	2228569	1.66821e+06	3252666	4426356	2.99094e+06	1.05568e+06	1219753	0.271448	0.907871	0.53199	0.493904	0.959356	0.755725
C04137	N2-(D-1-Carboxyethyl)-L-arginine	168247	132743	120067	122335	611202	421839	568080	386880	659126	432272	404930	450702	105073	71941.6	54342.2	51441	0.280796	1.06784e-05	0.513667	0.498748	0.000181048	0.736914
C05130	Imidazole-4-acetaldehyde	6741.01	6576.68	5834.87	6200.21	6715.07	6922.33	7562.71	5771.8	5909.93	3426.42	5614.31	6228.11	6225.01	5430.45	5782.62	5401.08	0.280677	0.469891	0.317849	0.498748	0.632742	0.567126
NoKegg52	N-hydroxyvaline	35886	28543.6	30835.5	27591.6	31859.1	29598.5	32807.8	29886.8	23298.2	30059.3	23125.2	30881	46217.9	33828.1	32700.4	26387	0.278147	0.0466707	0.128679	0.498748	0.106799	0.318655
C00121	D-Ribose	83965.2	46208.6	30172.6	27412	35586.8	20102.6	36357.1	31938.4	27879.4	40583	31464.5	47867.6	149589	79157.9	26698.4	33649.3	0.280155	0.140774	0.552065	0.498748	0.254896	0.762667
NoKegg50	2-hydroxy-3-carboxy-4,5-cyclopropylhex-5-enoate	390980	743313	128397	123059	92618.5	100553	231706	320178	159528	315945	548561	301945	508127	524830	374433	556825	0.278877	0.234654	0.997339	0.498748	0.372451	0.999771
C03169	Pyrimidine nucleoside	26284.5	25716.3	26906.4	29027.5	32863	24433.5	28483.7	25221.8	84524.7	71036	52528.2	61841.6	24437	17819.4	25356.8	16815.2	0.286881	1.40672e-06	5.20469e-05	0.500105	4.03621e-05	0.00230188
NoKegg43	3-sulfopropanoate	592303	545939	635017	670036	613822	620956	713457	662749	867940	698496	604694	779837	645796	442436	633320	448533	0.288264	0.00798149	0.103243	0.500105	0.0265812	0.287392
C02918	1-Methylnicotinamide	112973	121812	123393	101772	114758	91680.6	120091	109578	101886	103767	89374.6	100336	91168.3	106454	122561	105833	0.283656	0.330697	0.876128	0.500105	0.483407	0.957818
C00123	L-Leucine	23601028	13897755	11342749	10881728	22723848	17585338	21505576	18388526	20019974	14382419	11786714	20278720	50237740	25160812	8091008	9412755	0.287021	0.392152	0.287097	0.500105	0.55617	0.549497
NoKegg26	5-Methylcytidine	116354	63160.9	41755	28744.8	59657.8	45129.8	70287.5	50993.8	60232.9	43888.8	39203	83485	222114	117171	25016.4	43725.2	0.285811	0.224337	0.446987	0.500105	0.360541	0.691069
C00624	N-Acetyl-L-glutamate	3.77119e+06	4.011e+06	3613676	3.41399e+06	3.70279e+06	3.61081e+06	3431177	3.35225e+06	3.55743e+06	3.74739e+06	3.25003e+06	3.84674e+06	3.5241e+06	3.55466e+06	4.09156e+06	4679449	0.297015	0.154847	0.595647	0.512901	0.274184	0.787795
C10172	Stachydrine	75918.9	55348.4	71691.2	77195.1	84932.6	62817.3	92354.5	66686.1	105186	74981.1	55851	95629.5	80738.4	61673.3	48848.5	37759.5	0.30291	0.0516744	0.280096	0.520671	0.116112	0.549497
NoKegg38	&beta;-ketophosphonate	129122	99505	426805	291579	853246	475314	175491	121728	307894	108026	100919	119948	158169	91894.9	56309.1	64428.7	0.31062	0.633883	0.601588	0.531473	0.757815	0.787795
C01959	Taurocyamine	114043	103810	115992	110323	113902	97464.8	127242	112013	130774	161465	103540	123661	109895	91921.1	109002	89626.8	0.315603	0.0146157	0.0808624	0.53509	0.0441216	0.243598
NoKegg39	Ribothymidine	79538.4	46785.7	30562.8	29582.9	71654.7	48890.1	72563.5	59484.6	43691.9	55818.9	50211.6	71923.9	141209	86080.5	18441.4	33706.5	0.314252	0.526118	0.341747	0.53509	0.68616	0.58098
C00158	Citrate	1.11078e+06	633958	734609	658606	652196	610522	963337	547684	1.13552e+06	741170	647322	958649	1.60873e+06	1.07294e+06	761645	555352	0.31831	0.544177	0.898842	0.537238	0.69675	0.960149
C00114	Choline	11255294	9119784	11410362	11296403	10011774	8901332	9202355	7448749	14990549	11080252	7926847	13145689	14451866	11663478	12173921	10346855	0.322025	0.786043	0.443601	0.54106	0.871314	0.691069
C03824	2-Aminomuconate semialdehyde	5731.52	7962.53	7622.57	6010.26	4916.88	8497.45	8330.27	5273.21	7179.78	7841.74	5675.51	6588.98	5654.4	6734.13	6445.17	4785.74	0.326628	0.331775	0.453075	0.546119	0.483407	0.694967
C02505	2-Phenylacetamide	27605.6	25566.5	29464.1	32296.5	33764.8	26692.9	25317.1	21797.6	31579.9	30344.3	36697.1	20474.2	21670.1	25032.3	28771	25932.7	0.327964	0.207101	0.206539	0.546119	0.33733	0.442752
C00884	Homocarnosine	376187	387125	443331	443648	458307	520683	477458	514379	494700	403468	433129	507386	365114	332451	441035	394893	0.335222	0.0222507	0.927233	0.555723	0.0597087	0.974248
C01551	Allantoin	282401	207364	247124	239540	329723	267963	331870	277761	297436	289403	236417	326658	370572	611053	173498	132458	0.351256	0.675445	0.432428	0.579727	0.797282	0.680572
NoKegg45	N1,N8-diacetylspermidine	21519.1	29256	42135.5	34941.7	57337.6	28051.8	28745	18727.6	39628.7	49482.9	23683.2	62756.6	25002.2	23131.4	21675.6	24729.8	0.366256	0.0414189	0.155712	0.599182	0.0984029	0.367731
C00078	L-Tryptophan	1.32999e+06	784686	671235	635485	1.36535e+06	1.06048e+06	1.30168e+06	1.03058e+06	1.06464e+06	880672	726873	1320900	2.52776e+06	1242783	483980	559160	0.365139	0.589245	0.322752	0.599182	0.719283	0.570552
C04773	3-Hydroxy-4-hydroxymethyl-2-methylpyridine-5-carboxylate	18650.4	25444.3	35687.3	21732.5	22065.2	21344.8	24557.9	17539.8	28041.7	24620.4	17758.7	19730.6	11613.6	18093.9	32578.5	22557.6	0.373733	0.773659	0.419875	0.606097	0.867069	0.669288
NoKegg46	5'-(dimethylsulfonio)-5'-deoxyadenosine	0	0	15360.5	0	0	0	3743.31	0	0	0	0	0	4583.12	0	0	0	0.372735	0.700671	0.676715	0.606097	0.814176	0.836377
C00062	L-Arginine	35146760	25846608	19263458	18336642	40543184	31730176	37134560	30913456	36321436	37490640	27274728	39968156	50069544	37717312	16824500	18396324	0.38576	0.518389	0.548532	0.622894	0.678453	0.762489
C00378	Thiamin	202205	118204	159814	74122.7	95653.4	84985.9	116040	96182.5	97162.9	125339	89154.7	130901	329220	212399	83831.5	91852.7	0.394969	0.162691	0.672275	0.635015	0.2849	0.836377
C13672	(S)-AMPA	87278.2	50875.6	30898.7	22827.3	42164.7	33125.4	68276.4	36856.1	25374.6	40985.5	23258.4	49433	165784	81999.9	9175.38	31545.2	0.397445	0.199678	0.392948	0.636254	0.328106	0.642848
C01924	Homoarginine	82481.4	50920.1	49549.7	39980.5	81965	70239.4	87985.6	83912.1	87491.4	81184.1	64025.2	91073.1	130919	81971.5	31265.6	41216.6	0.403726	0.604235	0.549892	0.643547	0.729384	0.762489
C01161	3,4-Dihydroxyphenylacetate	36524.2	46145.4	45087.8	39853.4	42104.3	38292.4	46067.6	39796.1	43816.9	40721.9	39295.9	36717.5	40221.8	37474.9	38705.9	43022.4	0.411958	0.90875	0.858677	0.653874	0.959356	0.950406
C00379	Xylitol	184648	113182	190894	221497	236245	148458	335335	234399	307200	233182	137717	315227	222636	126870	80977.1	118240	0.416084	0.0388456	0.474099	0.657625	0.0947021	0.71306
C05828	Methylimidazoleacetic acid	146023	127349	129058	139119	189963	712200	151094	114499	199936	177299	128363	164345	61087.9	46704.1	60308.8	42954.5	0.426216	0.27509	0.773151	0.668063	0.420332	0.901204
C05844	5-L-Glutamyl-taurine	75645.6	66746.6	81637.6	84276.4	71411.8	84262.9	82807.2	69143.2	104457	93157.4	90498.1	76304.3	77460.6	84558.3	71580.3	49039.9	0.428316	0.0227201	0.0872164	0.668063	0.0605329	0.256155
C01598	Melatonin	23429.7	18733	44980.5	11921.1	18334.9	31230.9	54957.6	27678.5	33141.5	43291.2	34593.7	18194.9	42273.6	28628	35561.1	21780.7	0.428303	0.978534	0.534883	0.668063	0.990158	0.755725
C00328	L-Kynurenine	73053	60955.6	55051	53962.8	69314.6	61682.8	58126.6	62900.9	71293.1	56911.1	41502.1	76807.7	89805.3	78717.2	49987.3	55146.3	0.431644	0.484724	0.510074	0.668063	0.648416	0.734585
C00095	D-Fructose	335669	143515	130387	106075	182560	128529	229296	138736	124093	150899	134535	220582	493651	291240	100359	91756.1	0.430413	0.300078	0.50625	0.668063	0.451328	0.734585
C05938	L-4-Hydroxyglutamate semialdehyde	1.11355e+06	893731	1.23002e+06	1.04183e+06	1.37007e+06	1.13297e+06	1.31515e+06	972086	1571148	1.19264e+06	872192	1.35945e+06	1.14132e+06	760225	1.08729e+06	808730	0.433845	0.0669651	0.430127	0.668694	0.143551	0.679819
C00044	GTP	49009.6	51749.5	54185.8	55438.7	60178.3	56463.7	58037	41390.7	77662.7	75311.1	64246.3	83480.5	40287	52270.7	51061.6	51833.9	0.445436	0.000123454	0.0029257	0.673546	0.000979755	0.0304487
C00127	Glutathione disulfide	1.07132e+06	729368	836364	806247	913054	699232	720773	630922	1.32191e+06	916558	717038	1.32454e+06	1.08447e+06	798235	595882	462615	0.44455	0.0567347	0.0657961	0.673546	0.124483	0.21528
C00182	Glycogen	64850.1	45032.7	35830.4	30748.8	60108.1	40613	66218.3	45429	51706.1	53510.3	36976.7	71811.2	112639	62108	24533.9	29642.7	0.446021	0.826466	0.599223	0.673546	0.901292	0.787795
C00059	Sulfate	2244246	1.44048e+06	1.08441e+06	1.22545e+06	1475461	1.43638e+06	1.44014e+06	1.53273e+06	1936328	1.50364e+06	1639586	1.50689e+06	2456646	1.95523e+06	1.24879e+06	1.24342e+06	0.444234	0.787026	0.900434	0.673546	0.871314	0.960149
C00637	Indole-3-acetaldehyde	0	0	3604.24	0	3370.22	0	0	0	2724.97	0	2636.7	4935.72	0	0	0	0	0.439591	0.0413832	0.124505	0.673546	0.0984029	0.315922
C00679	5-Dehydro-4-deoxy-D-glucarate	45177.4	63543.2	66391.6	58946.8	71041.6	102006	614556	90654.1	63362.1	44131.1	133033	81027	315609	106355	55319.1	77049.9	0.453411	0.583674	0.159374	0.680459	0.719283	0.371542
C05123	2-Hydroxyethanesulfonate	75450.9	56025.6	72113	65180.4	85817.3	62662.4	71108.6	61860.3	147126	75475	55490.9	75571.6	94865.4	71455.8	85218.6	66024.4	0.454248	0.577762	0.797395	0.680459	0.71835	0.911866
C00366	Urate	1.40218e+06	562941	475791	364980	761161	560825	844753	572472	685438	723223	357410	979932	2.43718e+06	1.04772e+06	228428	351415	0.456353	0.43574	0.598182	0.680878	0.601967	0.787795
C00250	Pyridoxal	80776.9	58555.8	51297.9	50320.1	80169.2	60695.4	85973.5	73599.9	57752.8	40904	67844	44428.6	118949	74787.2	48251.2	43007.2	0.461733	0.225218	0.129	0.686107	0.360541	0.318655
C13733.1	#N/A	110322	76896.1	51767.4	45930.4	85456.1	48598.4	81998.2	66968.1	65322.2	78027.6	51882.4	104849	169963	106161	48242.7	38709.7	0.463536	0.553057	0.682935	0.686107	0.699478	0.836377
C03404	L-Tyrosine methyl ester	66045	64009.7	56047.3	58268.8	76556.8	57146.6	47399.9	51447.2	72648.6	74717.8	56532.9	68242.2	60949.4	49180.3	58478.9	57919.9	0.466511	0.0785858	0.112636	0.687781	0.159395	0.299555
C02376	5-Methylcytosine	18478.3	23837.6	19103.8	16390.7	16968.1	15346.2	21640.3	16107.5	16635.1	23527	19672.3	18454.8	30792	18529.7	15904.4	21350.7	0.468435	0.492556	0.974561	0.687899	0.653819	0.998718
C02926	2-Aminobutan-4-olide	122211	117501	120959	107952	152480	97418	104025	97336.9	107707	115089	97172.9	116285	92522.5	100100	130541	110647	0.472241	0.959308	0.770355	0.689728	0.986917	0.901204
C16644	1-(3,4-dimethoxylphenyl)ethane-1,2-diol	29795.6	32184.5	36621.8	33387.1	34396.2	30247.2	28475.4	29532	38179.2	30324.8	27682.5	30931.7	32880.3	26433.7	36427.4	28480.6	0.473379	0.787219	0.425738	0.689728	0.871314	0.675746
C00137	myo-Inositol	317481	267975	360782	256978	583023	364908	468219	341848	371725	386553	279450	482993	760181	337134	189187	228635	0.476273	0.989713	0.377975	0.691245	0.992373	0.623827
C00153	Nicotinamide	32746112	13368637	14005749	19483344	18637592	31904084	15855247	23197202	33546226	19109856	13122602	10493085	18300752	16552752	22341872	4.72943e+06	0.479658	0.564801	0.900944	0.693459	0.704585	0.960149
C00073	L-Methionine	9305581	5.73507e+06	5309696	5.36804e+06	9491695	6907989	9478772	7260320	7.52988e+06	6998435	5766658	9203554	17675562	9221010	2.69734e+06	3.7111e+06	0.482351	0.722366	0.462712	0.69466	0.831613	0.698751
C00188	L-Threonine	5.56087e+06	4276843	3.20421e+06	3.42304e+06	4281560	3.87567e+06	4846380	4.15192e+06	4.08316e+06	4.37784e+06	3.71977e+06	4856468	9971804	5389287	2.15158e+06	2773317	0.486792	0.553206	0.610452	0.69836	0.699478	0.792318
C04281	L-1-Pyrroline-3-hydroxy-5-carboxylate	14719048	8785327	7869757	7866188	11639546	7954201	13745626	8843695	11773074	11775643	10300212	13816481	17434514	6.80742e+06	3592442	3.48857e+06	0.495294	0.172228	0.416438	0.706663	0.297413	0.667184
C00310	D-Xylulose	74725.6	48903.3	51052.3	47972.5	89636.9	62292	78423.7	64357.6	111631	66004.9	59731.3	75505.8	123530	68587.1	41835.5	37605.7	0.496369	0.564439	0.76053	0.706663	0.704585	0.894882
C00183	L-Valine	11242843	7.10788e+06	6.04442e+06	5.96819e+06	10713643	7851780	10019558	7.50016e+06	8676197	7.42e+06	5624121	10325517	21523948	9697044	3398178	4.62895e+06	0.498592	0.582041	0.486645	0.707128	0.719283	0.718692
NoKegg9	p-nitroso-N,N-dimethylaniline	19157.2	18230.4	9596.38	10615.8	27348.3	16428.6	10346.7	17334.9	0	0	28165.3	12283.4	14526.3	19004.4	17799.3	22097.4	0.502994	0.17577	0.174076	0.710669	0.30213	0.389385
C00079	L-Phenylalanine	9386335	4906120	3893201	3.61266e+06	8512781	6250614	9152578	5.82295e+06	5.2256e+06	5.09085e+06	4452896	5961097	14573136	8.17416e+06	2139777	3136943	0.513322	0.445332	0.266444	0.714436	0.606237	0.535236
C00064	L-Glutamine	206125248	144881792	119646304	124130568	169818416	128308408	199331136	143610144	192495536	149387744	117442520	218649808	271374880	226400016	94219304	108710168	0.510495	0.886704	0.760045	0.714436	0.94768	0.894882
NoKegg11	D-olivose	6860.86	12406.2	5344.52	14910.7	7080.44	6227.18	9429.33	6734.89	7875.25	10290.2	7741.01	9327.41	5040.26	11233.3	12170.2	5155.33	0.513251	0.855587	0.365837	0.714436	0.923028	0.608101
C05824	S-Sulfo-L-cysteine	171736	54003.5	75366.7	60198.7	157061	65383.5	90082.5	61039.7	70709.9	81252.5	37493	97078.1	385955	92317.9	32371.6	29532	0.5085	0.352934	0.487478	0.714436	0.512235	0.718692
C00197	3-Phospho-D-glycerate	98489.4	166610	119529	103355	163060	117139	196152	116221	156089	172403	216784	244472	114926	125782	70489.4	112689	0.521081	0.0026569	0.0809818	0.72254	0.0115235	0.243598
C00253	Nicotinate	1.94643e+06	1721641	1.76171e+06	1.01228e+06	1.72005e+06	2.07789e+06	1.6293e+06	1.41964e+06	1.50827e+06	1705594	1.73137e+06	1.68281e+06	1.61165e+06	1.33939e+06	1640636	1.36005e+06	0.524655	0.383868	0.801855	0.724681	0.546499	0.911866
C00864	Pantothenate	410332	321320	241677	213561	265296	232269	259701	247605	243884	272162	222298	317521	533854	366354	211860	238280	0.526511	0.262724	0.756437	0.724681	0.406622	0.894882
C02796	3-Methyleneoxindole	7873.92	7106.22	13989.7	5246.54	8794.94	13857.4	16112.2	6128.72	15296.9	8410.57	9774.33	10222	18664.9	13306.9	6170.69	4597.64	0.530307	0.94296	0.612045	0.727222	0.977011	0.792318
NoKegg31	Temurin	203808	140232	163268	137388	212751	161663	218411	162757	234102	172810	139890	196975	242930	124766	97370.1	98402.8	0.539398	0.186142	0.709288	0.73698	0.312753	0.856196
C02787	2-Methylpropanamine	462737	399655	399144	605421	611648	512602	416239	394740	1.60168e+06	1.08228e+06	961158	1103070	450921	264474	502739	355671	0.545028	2.05964e-05	0.000544648	0.741954	0.000256081	0.0097863
C00042	Succinate	840985	800990	738884	686507	562441	535946	758114	544030	961678	818796	693871	817411	957770	761333	539811	587565	0.547964	0.236432	0.0480463	0.743239	0.373683	0.179213
NoKegg40	P-DPD	9062.11	0	0	29965.7	22919.2	20813.3	23609.3	0	186191	115163	102721	172559	0	0	0	0	0.552357	1.06216e-06	5.55413e-05	0.743941	3.60168e-05	0.00230188
C01136	S-Acetyldihydrolipoamide	45488.9	28993.9	37417.9	38072.4	44951.7	32805.7	40799.1	37726.1	37153.9	38046.2	41538.8	49713.7	43865.8	36566.8	44867.6	34569.5	0.552471	0.691506	0.990677	0.743941	0.809376	0.999771
C05131	(1-Ribosylimidazole)-4-acetate	158142	58510.1	68283.5	60521.5	104663	55799.4	147542	60596.9	129510	116769	83583.1	133314	186681	45014.4	14995.4	7212.96	0.56027	0.195974	0.406013	0.749034	0.323444	0.658448
NoKegg51	N-hydroxyisoleucine	22504.9	21605.7	18956.4	23504	20692.4	25518.4	26412.6	21471.2	21150.1	20628.8	24171.3	27991.8	24373.7	19663	23070.8	23957.9	0.559513	0.70757	0.668564	0.749034	0.817101	0.836377
C00147	Adenine	2.22656e+06	2092033	2.52253e+06	2.41148e+06	3455443	2.48678e+06	2.7471e+06	2228106	2.86351e+06	2.41815e+06	2077080	2.68207e+06	2.00666e+06	2.08434e+06	2.49738e+06	2.08663e+06	0.567257	0.189469	0.833118	0.755668	0.314839	0.93883
C01546	2-Furoate	10321.4	10108.9	11646.6	0	11661.1	0	32079.9	20464.8	0	11200.1	20552.7	7912.22	9292.51	8393.97	0	0	0.575246	0.396267	0.778782	0.76034	0.558759	0.90249
C01089	(R)-3-Hydroxybutanoate	50594.5	48956.9	51060.4	42339.4	59506	44999.2	58170.1	41605.3	66894.7	62158.3	50612.5	60351.1	68707.9	43587.3	32568.7	30988.1	0.578918	0.0535454	0.236434	0.76034	0.119596	0.494668
C16843	1-deoxynojirimycin	83800.9	64299.1	69235.3	60938.1	70054.9	80872.5	75920.2	98364	170861	114974	78352.2	94121.5	92017.6	67142.9	82139.3	73465	0.574635	0.042474	0.301354	0.76034	0.0996402	0.554299
C02294	Methylguanidine	7734.46	9246.39	6761.47	8249.6	9686.16	8773.62	6642.46	7895.5	8851.1	7259.52	8848.51	10346.7	10152.1	8864.55	7408.51	7545.4	0.578409	0.706639	0.947493	0.76034	0.817101	0.987192
C00791	Creatinine	14032165	8693403	9962017	8942847	12366067	10007455	14442945	9483627	14004973	11085782	9275474	13391174	20497416	13001034	6.81983e+06	7071705	0.601069	0.973235	0.781513	0.781717	0.989832	0.90249
C13695	ZAPA	95718.8	54906.4	40137.2	36167.5	62140.9	51970.3	58905.5	75937.4	99924.5	84610.6	90785	134081	94625.9	76468.4	44308.4	45218.6	0.598348	0.0341707	0.17559	0.781717	0.0867053	0.389851
C00325	GDP-L-fucose	16035.9	17427	24046.3	20629.6	19990.7	17052.2	19397.9	14249.7	22989.3	22738.4	18787.7	20085.7	18301.5	18366.1	19678	18053.4	0.601482	0.169073	0.0986737	0.781717	0.294692	0.283118
NoKegg49	3-hydroxy-3-carboxy-4,5-cyclopropylhex-5-enoate	19286.6	18721.5	17961.6	19557.2	15169.4	16316.1	18042.6	17205	17883.5	17793.4	22959	18029	16930.3	18546.8	19827.7	17910.2	0.61266	0.452954	0.0753699	0.79348	0.613174	0.232743
C03194	(R)-1-Aminopropan-2-ol	4.51078e+06	4872053	5132415	4712009	4471947	4860675	5151609	4796380	4.35676e+06	4357995	4.57391e+06	4.63441e+06	4.6667e+06	4.72555e+06	4.84696e+06	4.69296e+06	0.625976	0.112857	0.226943	0.807921	0.211537	0.478247
C15474	Tropolone	67038.8	40318.8	44096.5	39037.3	76684.9	50293.3	73119.6	52819.9	64437.9	55998	40147	77521	99092.1	63898.4	30604.4	25374.2	0.640579	0.753124	0.616011	0.823918	0.855007	0.792318
C16069	3-Sulfolactate	33871.5	54062	37152.4	33205.5	54204.4	30486.5	46162.2	25242.5	25555.8	28335.2	27813.1	39960.3	56716	30845.3	13688.5	40342.2	0.649856	0.588708	0.732724	0.830454	0.719283	0.878797
C00632	3-Hydroxyanthranilate	5464.49	5180.11	5477.53	4360.41	5430.48	5449.94	5924.64	5294.55	9227.55	6412.28	6378.29	6567.13	5996.23	4408.15	6532.27	4741.26	0.650114	0.0197367	0.171101	0.830454	0.0553518	0.386792
C03150	N-Ribosylnicotinamide	85075.2	75266.3	67839.1	100177	130998	105625	138258	94265.5	128925	107629	95220.6	128118	76550.8	75437.9	83356.5	74271	0.668866	0.00425823	0.877922	0.835132	0.0163744	0.957818
C01047	N5-Ethyl-L-glutamine	854191	439762	434235	397100	608694	538564	666609	641814	654007	569879	357145	719074	1.05447e+06	280338	309890	173635	0.664289	0.498281	0.879279	0.835132	0.659074	0.957818
NoKegg18	pyrazinoate	4361.58	4733.59	4707.38	5248.34	5082.88	5042.08	5894.82	5252.79	2886.7	5265.54	2711.89	4427.09	2894.03	5025.53	4845.02	5210.18	0.666579	0.292324	0.180047	0.835132	0.441445	0.394258
C13733	(S)-ATPA	162947	92428.9	93144.1	49001.9	132076	80043.8	97456.9	87163.7	97599.7	89189.6	55292.9	90759.6	177844	89301.6	28908.5	47488.2	0.667438	0.931866	0.955307	0.835132	0.973759	0.989804
C00141	3-Methyl-2-oxobutanoic acid	18586.8	10697.6	15617.8	10067.7	19791.8	16952.6	19017.5	14816.9	16805.5	18127.7	12193.4	26686	31755.4	11889.5	13770.3	5816.01	0.673298	0.590082	0.85558	0.835132	0.719283	0.949796
NoKegg22.1	#N/A	82650.9	59585.2	47949	47665.4	73073	58358.7	77027	66280.4	63675.6	67159.1	52529.5	76237.2	115805	73792.5	35029.9	39790.3	0.66825	0.937834	0.634603	0.835132	0.977011	0.80807
C05548	6-Acetamido-2-oxohexanoate	36757.1	31345.5	36016.7	35444	34203.5	34749.7	38950.8	35464.4	40427.3	32702.8	30412	37754.3	34921.2	35095	36835.9	36174.4	0.673927	0.833036	0.634757	0.835132	0.903262	0.80807
C08267	L-Azetidine 2-carboxylic acid	23992.3	19200.7	15664.6	17215.7	16956.9	17936.9	17500.7	17572.7	23035	20161.6	16373.8	20367	18910.5	19415.1	21816.6	12135.8	0.671103	0.396973	0.286154	0.835132	0.558759	0.549497
C02389	Benzosemiquinone	6987.58	6119.27	6617.4	6033.64	3553.31	3950.62	6249.3	8124.47	7861.74	3217.57	6451.56	6554.87	6885.84	5733.84	5681.3	5584.07	0.667205	0.963104	0.509932	0.835132	0.986917	0.734585
C01384	Maleic acid	248718	294719	182108	190184	181488	179254	174576	172480	203043	184677	208786	188521	205887	237713	210446	227585	0.676279	0.24868	0.342669	0.835271	0.386491	0.58098
C01740	Octylamine	2.03704e+06	1.76082e+06	1.53473e+06	2719847	2.10357e+06	1.93746e+06	2253840	1.92063e+06	9760654	5608849	6172399	7.4179e+06	2.1001e+06	1.73258e+06	2.33017e+06	657239	0.679377	6.25202e-06	0.000176137	0.836329	0.000111048	0.00413267
C05575	Hercynine	204124	149715	190704	184761	198287	162985	200888	155951	194384	182265	165993	211608	237348	163708	156372	137647	0.684212	0.485008	0.555904	0.83951	0.648416	0.765137
NoKegg28.1	#N/A	51523.1	45520.7	43480.6	44489.9	64599.4	42719.9	52876	46191.2	57836.2	40912.9	36207.7	65539	78281.5	60834.4	35770.8	26983.6	0.689413	0.97391	0.702853	0.843119	0.989832	0.852993
C01152	N(pi)-Methyl-L-histidine	894086	568574	564280	564849	805783	639856	836814	603511	767712	668469	465217	969053	1.39686e+06	802750	381246	335571	0.695136	0.955599	0.771215	0.844579	0.986917	0.901204
NoKegg17	L-thiazolidine-4-carboxylate	1.68341e+06	1.15785e+06	521075	444090	864309	589362	939051	742681	623264	763783	467627	1.06917e+06	2.10621e+06	1.33652e+06	378893	570513	0.693478	0.331409	0.704348	0.844579	0.483407	0.852993
C05127	N-Methylhistamine	19007.5	15885.1	14877.3	17787.1	181752	149105	157558	126583	152520	133516	106725	134903	13215.7	13140.2	13720.9	10845.3	0.698905	8.92702e-08	0.25679	0.846401	8.87674e-06	0.524428
C00429	5,6-Dihydrouracil	7009.97	6270.89	7278.74	6600.83	13321.9	8497.96	7060.89	7306.41	7924.25	6800.28	6544.55	8960.61	5735.95	7569.64	6399.09	5698.41	0.710831	0.317613	0.533174	0.858058	0.471991	0.755725
C04561	Benzyl (2R,3S)-2-methyl-3-hydroxybutanoate	327185	226941	276476	323069	475522	286551	348830	302298	255821	247682	176751	342730	286038	193941	408769	183732	0.72327	0.828802	0.348484	0.870257	0.901292	0.585516
C00813	Barbiturate	9573.7	9178.89	7007.92	8303.31	11348.9	7054.31	10820.6	8081.99	9343.81	9483.53	6865.15	9234.86	9655.75	7135.07	7539.64	8338.35	0.739939	0.592403	0.868341	0.884607	0.71976	0.957818
C00135	L-Histidine	21999908	18905692	15613401	13320189	22799418	19911714	19964240	17797528	10483348	13384938	13302017	14892947	29507416	21105296	11517891	12392273	0.737663	0.126114	0.112443	0.884607	0.231728	0.299555
C01077	O-Acetyl-L-homoserine	34562.6	41682.7	43983.4	28843.3	36061	36860.9	77412.1	35647.8	41151.7	36789.4	35144.6	42159.8	45178.5	35816.6	28330.9	28924.4	0.748889	0.616298	0.677483	0.892446	0.739162	0.836377
NoKegg22	L-rhamnitol	306856	254099	324862	257791	487283	361694	346432	275255	1.94012e+06	527283	543445	993043	229947	117536	264033	224941	0.752126	0.00596868	0.0562091	0.892501	0.021203	0.197792
C01251	2-Hydroxybutane-1,2,4-tricarboxylate	58785.8	141142	362945	55851.2	92659.5	69468.4	258325	67743.5	92454.5	205028	142739	120671	307671	126378	117172	157591	0.753721	0.607738	0.965767	0.892501	0.731246	0.99787
C02648	4-Hydroxy-2-butynal	278370	121296	59857.1	54309.3	34697.8	68122.1	230156	145446	85199.9	150805	41671	188377	402124	129806	34757.5	46505.3	0.763523	0.656681	0.8108	0.901247	0.78007	0.918359
C00072	Ascorbate	25925.2	26157.1	22278.4	16809.7	15603.1	19230.3	28124.1	18622.3	25933.6	17138.7	20495.2	25454.9	26817.7	20467.4	22280.3	17773.1	0.767516	0.89648	0.541025	0.903103	0.955391	0.758655
C00082	L-Tyrosine	4.14051e+06	2.30993e+06	2.34427e+06	2.3347e+06	4.59422e+06	3.16818e+06	3.81044e+06	2834300	3463341	2969815	2.14539e+06	3901692	5.86444e+06	3.21224e+06	1.51684e+06	1.53156e+06	0.782013	0.921262	0.567857	0.911215	0.967974	0.77022
NoKegg33	N-acetyl -D- glucosaminitol	129046	105817	163170	167401	184985	132741	153468	104451	191204	157343	137584	185187	152066	122632	153136	115445	0.780388	0.125266	0.304642	0.911215	0.231309	0.554299
C00245	Taurine	56902248	50306620	60480376	54306500	56298708	57163292	59397672	50138544	61858844	54367436	48278116	54796688	60388028	52398716	56520452	48985884	0.786626	0.941168	0.999771	0.911215	0.977011	0.999771
C05820	(L-Seryl)adenylate	1.36251e+06	933088	578674	660421	1.00556e+06	697137	1.27187e+06	915228	1.00416e+06	1.08942e+06	828278	1.29551e+06	1.92331e+06	1.05561e+06	451560	437369	0.784367	0.774086	0.997416	0.911215	0.867069	0.999771
C00785	Urocanate	886062	203549	289833	251420	149811	242988	204416	200051	391199	281445	326756	210819	260196	269012	488516	470146	0.780284	0.589783	0.44806	0.911215	0.719283	0.691069
C00002	ATP	1093772	1.11163e+06	1.3401e+06	1.31577e+06	1591867	1.22645e+06	1.4004e+06	986797	1.64046e+06	1.30494e+06	1.18599e+06	1.55752e+06	1.21327e+06	1.20304e+06	1.26289e+06	1.04116e+06	0.792914	0.0898014	0.416766	0.91283	0.177227	0.667184
NoKegg34	Malonylcarnitine	16258.9	14585.3	17382.4	25780.6	17839.1	27321.4	15331	20525.6	23220.2	19876.4	18371.1	19452.8	24560	18127.2	15814.3	18706.4	0.791053	0.758732	0.846849	0.91283	0.855007	0.947581
C00209	Oxalate	181530	144709	153456	161098	152148	176652	171093	154185	167902	156783	182928	147060	167588	172073	147081	143322	0.798099	0.55966	0.848504	0.913163	0.703358	0.947581
C00993	D-Alanyl-D-alanine	31772.4	38237.7	27611.9	31334.2	27167.9	32752.4	26264.8	45096.5	32571.2	30481.2	27831.3	31742	29551.7	35890.2	37173.3	30300.6	0.797496	0.508302	0.565438	0.913163	0.669953	0.769739
C03090	5-Phosphoribosylamine	88846	71665	62317.3	179316	200112	133067	127600	113614	1937908	981831	823903	1.38474e+06	62945.3	39229.6	86238.3	44731.8	0.815759	1.65299e-05	0.000508355	0.930514	0.00023714	0.0097863
C02727	N6-Acetyl-L-lysine	262728	348264	345820	323626	338371	306437	307580	303316	347979	333949	332780	277598	225997	329752	421200	335171	0.819297	0.886317	0.979958	0.9317	0.94768	0.998718
C01223	Methyl 2-diazoacetamidohexonate	28319.6	17752.6	18337.5	22844.1	24920.2	18971.7	24122.6	19848.4	25710.7	20804.4	17227.2	28150	34773.5	23203.6	12367.2	12704.2	0.823173	0.63962	0.757236	0.933262	0.762231	0.894882
C00120	Biotin	160962	64430.5	63676	53661.9	111834	76604.8	69283.5	46843.1	56161.8	117768	57934.2	86502	177828	104986	50539.5	36963.6	0.833104	0.692201	0.940594	0.94166	0.809376	0.98551
C00311	Isocitrate	9703.81	9190.97	10002.8	9502.49	9139.29	10413.6	61590.6	9960.09	10779.7	15501.9	9007.5	9739.54	20338.6	9194.65	8898.33	7404.31	0.847319	0.98331	0.336507	0.946258	0.990158	0.58098
C02835	Imidazole-4-acetate	217327	235632	308029	256077	438772	232555	246710	204361	511751	450398	380519	408852	182139	150321	455299	174632	0.843834	0.0131929	0.100352	0.946258	0.0410081	0.285736
C03767	4-Oxocyclohexanecarboxylate	7858.62	6856.07	7667.94	7676.21	8671.94	6337.1	7669.58	7226.44	6808.41	8165.71	7434.2	7587.67	8019.2	8695.38	6409.89	7370.3	0.845665	0.8238	0.913211	0.946258	0.901107	0.967692
C00530	p-Benzenediol	2914.81	2868.65	4968.49	4565.4	2388.5	3151.02	3639.3	0	2394.05	6608.86	6217.12	3241.64	3609.57	3585.78	4687.36	2563.11	0.840779	0.362821	0.116548	0.946258	0.522518	0.303906
C03771	5-Guanidino-2-oxopentanoate	86887.2	90766.8	59375.9	70400.1	127898	130367	141832	112345	146056	103942	150561	173688	146004	60803.4	51722.1	64012.7	0.851749	0.00791348	0.683901	0.946489	0.0265812	0.836377
C00258	D-Glycerate	40649.4	32687.6	25863.4	30641.5	38989.9	30502.6	34788.8	29832.2	50002.2	35714.9	28937.6	32706.2	41365.5	34074.3	25452.4	25142.8	0.852602	0.308485	0.558773	0.946489	0.462108	0.766258
C04351	(R)-2-Methylimino-1-phenylpropan-1-ol	5485.92	5859.72	6703.91	6607.21	0	11658.9	6362.67	6264.55	17601.3	8043.96	0	0	0	9668.64	5763.23	6611.43	0.86272	0.811742	0.852573	0.954879	0.892615	0.949282
C01585	Hexanoic acid	8010815	5.80722e+06	5.30072e+06	5.08184e+06	6989104	7.89631e+06	6863607	8.03918e+06	5538888	5.08833e+06	8646139	5420808	5.55392e+06	6.33032e+06	6507932	5.2707e+06	0.87131	0.756393	0.340974	0.960705	0.855007	0.58098
C06719	Dihydrophloroglucinol	127762	58131.3	64514.7	60885.9	84858.6	85597.2	109528	63856.6	79811.6	108251	72342.5	121205	139561	86237.1	33051.9	36972.8	0.873134	0.383516	0.698383	0.960705	0.546499	0.851297
C02325	Sinapyl alcohol	162354	205803	154079	149260	160122	131270	128917	133333	159016	127879	131030	134863	184284	146148	191130	140492	0.875934	0.0897208	0.919984	0.960951	0.177227	0.969361
C00065	L-Serine	4.53205e+06	2.90716e+06	3026702	2.92076e+06	4.51956e+06	3.25895e+06	3.71292e+06	3.0705e+06	4.68152e+06	3.54625e+06	2.49803e+06	4512216	6565211	3.34138e+06	2.0722e+06	1.96869e+06	0.880424	0.729755	0.982546	0.963045	0.834965	0.998718
C02243	8-Oxocoformycin	21341.1	14204.1	7966.75	20000.3	35382.1	25469.8	30312.6	24495	19716.7	21257.4	16874.7	18849.9	29889.5	14134.2	11369.1	10667.7	0.884536	0.547313	0.113237	0.964147	0.69675	0.299555
C00037	Glycine	969132	1.02214e+06	775505	776156	1.00515e+06	2.02361e+06	1.09498e+06	960984	997325	937583	788270	1.04398e+06	1.14332e+06	838692	782981	660350	0.886602	0.679475	0.313914	0.964147	0.799508	0.565652
NoKegg12	isopropyl &beta;-D-galactopyranoside	0	0	4348.52	0	5328.48	3756.15	0	0	11036.9	0	0	0	0	0	0	3054.49	0.893532	0.41557	0.812489	0.965491	0.580552	0.918359
C06701	Phosphonate	2546735	1.69847e+06	1.59433e+06	3.66535e+06	3.17992e+06	2.77781e+06	2093651	2.59039e+06	14820423	8441946	10529689	10790348	2.39173e+06	1.87833e+06	3.00942e+06	2.76362e+06	0.898141	2.30046e-06	9.34168e-05	0.965491	5.72047e-05	0.00268034
C04043	3,4-Dihydroxyphenylacetaldehyde	45426.6	41503	48337.5	43678	46710.5	40004.5	48103.3	43528	53747.3	48331	42748.4	58825.6	53007.8	42521.6	43663.7	37840.6	0.899462	0.0975142	0.218241	0.965491	0.189442	0.465166
C01494	Ferulate	23379.8	16273.4	18680.7	18557.5	16681.4	13035.7	19066.1	14184.3	24018.1	20931.1	18814.8	19221.9	29670.2	15896.8	16180.4	13580.1	0.900698	0.544253	0.237388	0.965491	0.69675	0.494668
C00327	L-Citrulline	3.50028e+06	2.31188e+06	2.35878e+06	1.93762e+06	9333769	7334039	15311468	6.21644e+06	8515892	7.80709e+06	5119093	11971853	4.45127e+06	2.54292e+06	2.05389e+06	1913739	0.908138	0.00917317	0.592188	0.967605	0.0295113	0.787795
C06231	Ectoine	866346	633149	644531	578661	944545	754607	853155	724849	874391	734647	662596	921803	1.16508e+06	668271	433810	389953	0.911547	0.371729	0.982653	0.967605	0.533288	0.998718
C13709	CPX	65982.5	42721.1	33428.6	41187.6	57453.2	48267.1	69577.2	47622.5	52441.5	56818.3	49367.2	61366	76428.5	51255.6	27838.4	32306.3	0.913128	0.442171	0.898778	0.967605	0.606237	0.960149
C00670	sn-glycero-3-Phosphocholine	171309744	159187968	208283888	221241552	235896528	200713680	214230544	186227168	270721248	202388416	166940768	234193296	202914896	167791856	229850752	148229824	0.908684	0.215376	0.727362	0.967605	0.347771	0.875181
C00345	6-Phospho-D-gluconate	7795	8119.04	6934.58	6441.69	10306.7	7068.73	10253.4	5957.23	9136.94	10451.6	8255.36	8873.95	7039.48	6547.57	9125.11	6194.76	0.925727	0.0763001	0.548627	0.976196	0.156373	0.762489
C00148	L-Proline	58533096	40441240	38524416	38055452	58765456	44091788	59645532	40395560	55746448	46720304	36046688	59937820	79308584	47882732	27266138	25154942	0.926902	0.671339	0.891876	0.976196	0.794951	0.960149
C00049	L-Aspartate	7065063	5.08752e+06	5347979	5667963	5742551	5571608	5503640	4.79519e+06	5.96016e+06	4814088	4.47126e+06	5.91469e+06	9312150	5512732	4.51094e+06	4.17505e+06	0.929087	0.544291	0.883829	0.976196	0.69675	0.958338
C00386	Carnosine	241958	216252	226427	232329	302948	255244	274114	252811	271290	256369	231542	278183	257000	228535	211647	215226	0.935101	0.0417027	0.587858	0.977703	0.0984501	0.787795
C16583	dihomocitrate	0	0	9304.1	5330.04	0	4425.31	9589.51	0	5579.71	8635.86	0	0	9122.64	0	0	4478.96	0.935764	0.961774	0.945729	0.977703	0.986917	0.987192
C06257	1-Deoxy-D-xylulose	41349	30488.6	50315.6	41780.8	44094.1	51132.1	49102.4	48360.9	36863.9	42518.7	58619.8	56361.2	41211.5	38447.7	54374	31613.7	0.943239	0.246277	0.999091	0.980023	0.384358	0.999771
C00294	Inosine	98963	131801	123752	116639	111361	119561	137162	123923	238124	365943	162614	355027	123057	109398	130305	118893	0.941772	0.000668801	0.00900452	0.980023	0.00395973	0.0587489
C03142	N-D-Glucosylarylamine	0	5759.64	0	0	0	5215.79	0	6178.81	0	4642.14	0	0	0	5336.91	0	0	0.958582	0.931989	0.584827	0.986772	0.973759	0.787511
C00526	Deoxyuridine	12167.1	8482.33	8323.34	8152.38	16184.7	11625.5	17799	13588.3	14200.7	12335	10298.2	12470.8	16458.4	9593.89	5370.62	5215.68	0.958307	0.189916	0.479594	0.986772	0.314839	0.71565
C00504	Folate	18699.6	11742	16406.8	11879.3	24794.2	15432.3	13740.8	9523.84	12393.9	13954.6	9474.56	16852.7	32053	13789.9	6489.97	5341.1	0.960317	0.813644	0.745039	0.986772	0.892615	0.890703
C05578	5,6-Dihydroxyindole	0	0	8164.85	0	0	0	0	0	0	0	0	9558.75	0	7633.39	0	0	0.960083	0.856213	0.505708	0.986772	0.923028	0.734585
NoKegg47	galactopinitol A	67010.9	45220.8	40326.2	42963.7	57709.2	42807.6	63103.5	47261.5	56372	50767.2	38068.9	62199.1	79184.5	52673.5	34232.5	28038.6	0.973921	0.755754	0.97243	0.998001	0.855007	0.998718
C03943	(2R,4S)-2,4-Diaminopentanoate	0	0	0	0	53029.9	69457.8	70565.2	31900.6	47388.5	64648.7	0	41131	0	0	0	0	1	0.00635827	0.295798	1	0.0219596	0.554299
C05933	N-(omega)-Hydroxyarginine	0	0	0	0	33294.6	31617.5	63845.4	25026.2	20195.1	35335.3	21976.9	35107.7	0	0	0	0	1	0.00132531	0.303482	1	0.00686583	0.554299
C05512	Deoxyinosine	0	0	0	0	0	12995.2	24969.8	17941.3	36296.3	37742.3	20591.4	44823.2	0	0	0	0	1	2.13606e-05	0.0147185	1	0.000257016	0.0831818
C02427	L-Homocitrulline	0	0	0	0	0	0	18680.5	0	0	0	0	0	0	0	0	0	1	1	0.337049	1	1	0.58098
C04287	3,5/4-Trihydroxycyclohexa-1,2-dione	0	0	0	0	0	0	8690.4	0	6427.43	0	5422.54	0	0	0	0	0	1	0.156658	0.780589	1	0.275629	0.90249
C01606	Phthalate	261637	240172	273650	196164	232160	227785	745218	200528	596672	260103	279498	328922	265090	261514	243723	196898	0.992144	0.277216	0.919441	1	0.420332	0.969361
C00794	D-Sorbitol	1.05523e+06	521946	483284	460309	806023	697287	858603	557686	738958	814067	650250	1.06986e+06	1.31944e+06	681779	250592	284605	0.985943	0.413587	0.788238	1	0.579955	0.906259
NoKegg27	L-proline amide	323646	133608	132283	115183	213864	179667	192254	157076	212727	178723	133515	200379	284016	159041	133526	126102	0.991358	0.90403	0.95354	1	0.959356	0.989804
C01483	Casein K	239788	234469	256208	262671	150832	164654	238772	224954	197198	195509	204585	255400	268018	215561	299410	209461	0.994496	0.176762	0.600029	1	0.302442	0.787795

## Sheet: GLM_significant
id	Name	OIC_1	OIC_2	OIC_3	OIC_4	OIC_LPS_1	OIC_LPS_2	OIC_LPS_3	OIC_LPS_4	LPS_1	LPS_2	LPS_3	LPS_4	M0_1	M0_2	M0_3	M0_4	P_OIC	P_LPS	P_OIC:LPS	P_OIC_BH_corr	P_LPS_BH_corr	P_OIC:LPS_BH_corr	Standard
C03838	5'-Phosphoribosylglycinamide	37413	32325	29375.4	37051	38439.5	31298.7	43722.2	42853.3	50324.2	33566.8	34793.4	31361.2	0	0	0	0	1.56e-06	5.59e-07	7.56e-05	0.000202589	2.98e-05	0.00262794
C00490	Itaconate	18485220	16143233	22585386	19937868	23970240	22164362	26906184	19515468	27041896	21121040	22010976	23192358	4549450	3751242	4.85145e+06	3.89933e+06	1.63e-06	1.25e-07	4.48e-05	0.000202589	8.88e-06	0.00230188	Yes
C00242	Guanine	1.09297e+06	1.171e+06	1.64993e+06	1.29723e+06	962925	933340	729812	728044	656144	524803	436733	430347	203754	284461	351232	342709	7.23e-07	0.0671196	0.000757842	0.000202589	0.143551	0.0117781	Yes
C00149	(S)-Malate	36166024	31393222	52738684	40539172	35327596	30046638	29919286	30634572	29779718	24251738	19133798	26671822	12699044	10030265	15439858	8785996	8.6e-06	0.00505193	0.00170543	0.000802296	0.018928	0.0212042	Yes
C05565	Hydantoin-5-propionate	64270.8	62450	63585.2	64253.1	76265.1	67181.5	75296	64534.3	61054.3	57678.1	46986.4	56413.5	45751.8	35404	35845.6	28241.1	1.49e-05	0.000363796	0.0505878	0.00111375	0.00238063	0.186824
C01087	(R)-2-Hydroxyglutarate	3566159	3.47035e+06	4.2944e+06	3971965	3.50186e+06	3309188	4.08232e+06	2.92481e+06	5.19804e+06	3.94523e+06	3.64954e+06	4.61144e+06	1773606	1.56543e+06	1.70744e+06	1.4704e+06	2.42e-05	2.84e-06	2.52e-05	0.00150181	5.89e-05	0.00189169	Yes
C00075	UTP	241713	216576	267149	261994	299019	257641	306713	234701	370133	288943	255706	344151	99498.8	96918.4	108368	83797.5	3.85e-05	8.96e-07	0.00010465	0.00179737	3.34e-05	0.00278818
C00026	2-Oxoglutarate	4.78351e+06	3.89538e+06	4819522	4791998	4128613	3.26842e+06	4732897	3.69089e+06	6059839	4672001	3.55543e+06	4857911	1.7917e+06	1.29004e+06	1.92855e+06	1.21723e+06	3.39e-05	1.75e-05	8.8e-05	0.00179737	0.000242379	0.00268034	Yes
C00447	D-Sedoheptulose 1,7-bisphosphate	4413.43	6161.36	4824.99	4591.88	10546.1	7565.16	9405.51	7414.77	11265.9	8273.91	8474.36	11544.4	0	0	0	0	8.81e-05	8.33e-08	0.000294909	0.00365286	8.88e-06	0.00611117
C00438	N-Carbamoyl-L-aspartate	624051	667203	992340	871409	1.40072e+06	886398	1.26444e+06	1.01421e+06	1.15785e+06	851790	573789	882828	82535.9	35240.2	41066.6	40232	0.000126792	5.11e-05	0.0299052	0.00472933	0.000501346	0.122579
C00669	gamma-L-Glutamyl-L-cysteine	315375	260477	311620	330709	422743	337232	480678	376199	291117	277974	253374	350626	150579	144122	196502	149763	0.000391113	0.000751168	0.442252	0.0121571	0.00431055	0.691069
C05585	Gentisate aldehyde	171691	163019	158608	170462	131857	133436	120659	99611.4	196218	154532	176886	188306	92687.1	123426	124423	121717	0.00036341	4.77e-05	7.93e-06	0.0121571	0.000481256	0.00147814
NoKegg21	Glutamylalanine	159179	137590	200565	167505	292649	231277	302567	197952	303518	248403	229409	260188	67482.4	45623.9	55917.5	54212.3	0.000440969	1.28e-06	0.004239	0.0126524	3.97e-05	0.0376463
C00025	L-Glutamate	85396552	87726928	90341136	89910288	106693312	96462368	100299056	98969576	116751216	91947400	84811888	113018256	58847072	55923752	68428200	56056488	0.000581553	1.95e-05	0.00536216	0.0154942	0.000250264	0.0425577	Yes
NoKegg5	3-Hydroxy-11Z-octadecenoylcarnitine	112843	74298.9	137031	151205	147854	107252	80602.1	41933.8	82433.1	80094.8	38176.9	98049	0	16488	44919.9	0	0.000723201	0.0240269	0.0242233	0.0176237	0.0631128	0.111386
C00085	D-Fructose 6-phosphate	92430.1	105171	104405	103798	250909	246900	233315	231080	266870	211360	219216	217348	59014.7	43380.1	69476.9	34096.5	0.000897997	2.61e-09	0.035935	0.0176237	9.72e-07	0.141597	Yes
C00029	UDP-glucose	452919	397526	523995	501381	632694	518691	552273	448458	732122	588259	418910	571228	207804	180905	267553	202385	0.000873187	4.11e-05	0.00370253	0.0176237	0.00043272	0.0345261	Yes
C02862	O-Butanoylcarnitine	250140	157958	205649	200995	231881	181104	220010	194390	305377	208921	191335	241996	129896	76918.5	71924.3	78326.9	0.000756344	8.78e-05	0.0017698	0.0176237	0.000728145	0.0212947
C00015	UDP	97512	92867.6	120689	113874	130154	107812	123377	102508	161047	135530	96607.8	157026	53586.1	47469.1	61188	43117.8	0.000944972	1.82e-05	0.00105852	0.0176237	0.000242379	0.0144561
C13693	4,5,6,7-Tetrahydroisoxazolo(5,4-c)pyridin-3-ol	142634	137012	151677	128814	182992	142427	154353	164383	199262	162454	120238	157277	97044	79427	58563.8	70578.6	0.000909642	9.46e-05	0.0104397	0.0176237	0.000766694	0.0649003
C00118	D-Glyceraldehyde 3-phosphate	2.35964e+06	1.86573e+06	3781912	3.31942e+06	3609426	2.73558e+06	3148182	2.10167e+06	3.34202e+06	2.46726e+06	1.89283e+06	2.94004e+06	1.01168e+06	715130	1.16257e+06	701099	0.00102793	0.00202963	0.0205064	0.0177267	0.00934633	0.101985
C00112	CDP	20718.4	22628.3	24126.1	17500.3	20719.6	18504	21476.5	14243.8	26114.7	22166.5	24627.7	25298	17109.8	12496.4	10154.4	11595.2	0.00104554	6.39e-05	0.000246759	0.0177267	0.000567265	0.00541418
C00881	Deoxycytidine	212767	147466	130901	139129	224139	184038	193522	154192	216413	178927	146377	300076	422983	306782	294651	258207	0.00109833	0.0137827	0.0224464	0.017812	0.0424873	0.10734
NoKegg6	3-Hydroxyhexadecanoylcarnitine	101139	93067.1	186666	202630	151058	119626	108205	75676.6	106189	120457	70359.3	55926	0	28173.1	76248.8	0	0.00115581	0.0483742	0.0360636	0.0179633	0.110022	0.141597
C03406	N-(L-Arginino)succinate	430642	459152	407196	447808	835800	577005	820121	603831	764527	644946	586325	822747	191203	197713	167487	135170	0.00131235	2.25e-06	0.0134809	0.0181299	5.72e-05	0.0790375
C00090	Catechol	62062.6	45880	94198.5	79809.9	37781.6	43873.7	32260	27364.1	92868.9	78805.1	68403.3	88525.3	26921.6	28314.9	42612.7	31901.6	0.0012664	0.000143661	2.54e-05	0.0181299	0.00107171	0.00189169
C06193	Guanosine 3'-phosphate	10279.7	8977.53	12606.7	12103.3	10307.3	10928.1	14559.3	8752.19	19479.9	23303.1	13391.9	19607.4	20539.9	20190.7	26227.8	16026.3	0.00124324	0.453716	0.565087	0.0181299	0.613174	0.769739
C02985	L-Fucose 1-phosphate	205955	354335	175674	167324	109876	112803	130644	168118	208331	139450	353366	177035	25496.8	44640.4	21080.2	46592.5	0.00141931	0.00180869	0.00108518	0.0189073	0.00853978	0.0144561
C03793	N6,N6,N6-Trimethyl-L-lysine	261114	205765	171176	154730	352700	244817	398808	235735	306536	261558	211615	298033	643991	453598	364906	324358	0.00173997	0.0143995	0.00666424	0.0223796	0.0440246	0.0515549
C00672	2-Deoxy-D-ribose 1-phosphate	71607.2	53965.6	57605.2	79354	109242	90612.8	105258	66510.1	126601	90134.6	76225.5	88804.8	29159.7	19738.5	21015	20657.2	0.00237358	2.96e-05	0.0140438	0.0268286	0.000345199	0.0805897
C00257	D-Gluconic acid	1.69131e+06	1.54552e+06	2315093	1.89017e+06	3.17802e+06	2791048	2940055	2.42606e+06	3123931	2927585	2289899	3.13303e+06	774848	833973	1.296e+06	997963	0.00232652	2.82e-06	0.0152712	0.0268286	5.89e-05	0.0850171	Yes
NoKegg19	[FA hydroxy(10:0)] N-(3S-hydroxydecanoyl)-L-serine	160130	147862	188410	172617	194488	147056	202904	172543	236750	188172	170028	201720	104035	100342	129699	94183.6	0.00235414	7.54e-05	0.0035564	0.0268286	0.000653625	0.0345261
C00423	trans-Cinnamate	297468	199556	321462	385000	188330	174930	133672	130864	414918	380452	361705	379038	93463.1	133422	237471	168551	0.00232211	5.42e-05	1.34e-05	0.0268286	0.000503823	0.00166084
C02230	3-Methylguanine	1.05503e+06	959792	1.33073e+06	1223507	1.99747e+06	1.52026e+06	2.43297e+06	1.548e+06	2.30386e+06	1.92153e+06	1.45325e+06	2055734	383822	359516	354434	324811	0.00251576	6.09e-06	0.0135614	0.0275994	0.000111048	0.0790375
C00099	beta-Alanine	15410069	10797239	13723572	13838549	14284205	14916289	16415204	14888649	20454108	15112413	13650138	19068298	7840973	7555766	9944059	6728243	0.00275904	4.18e-05	0.00361483	0.0289551	0.00043272	0.0345261
C00581	Guanidinoacetate	2.05134e+06	1.73505e+06	2.13912e+06	2318398	2935968	2.33575e+06	2453231	2610382	3.04752e+06	2.55136e+06	2517000	3.04972e+06	1.62011e+06	1.22339e+06	1.48461e+06	1.26206e+06	0.00279459	4.45e-06	0.00457201	0.0289551	8.74e-05	0.0396595	No
NoKegg15	5-Methoxytryptophan	0	0	0	0	0	0	56528.4	0	0	0	12501.4	0	89540.4	69709.2	27730.3	30206.6	0.00326128	0.00480405	0.00896503	0.0328772	0.0182848	0.0587489
NoKegg32	Hydroxybutyrylcarnitine	1.5213e+06	1.36406e+06	1.62129e+06	1.73612e+06	1.63858e+06	1.36352e+06	1.59005e+06	1.46233e+06	1.89515e+06	1.59467e+06	1.20486e+06	1.70451e+06	1.13295e+06	1.0374e+06	1.22282e+06	929063	0.00354441	0.00207279	0.0107558	0.0347912	0.00942866	0.0657693
C00191	D-Glucuronate	139846	137797	181346	152025	208253	170066	121265	138522	145203	138195	124420	129736	106599	70228.6	100243	97655.7	0.0039607	0.0306098	0.174336	0.0369335	0.0782018	0.389385
C00043	UDP-N-acetyl-D-glucosamine	241696	223492	264543	270909	263959	217631	259403	193625	299739	271638	198310	257099	195561	148298	184226	156424	0.00394907	0.00230742	0.00698187	0.0369335	0.0101255	0.0515549
C00167	UDP-glucuronate	38799.5	36877	44703.2	43974	56365.5	43485.9	61737.1	43072.7	73071.6	57022.3	46544.2	65964.1	21317	19936.9	26226	18481	0.00408233	1.3e-05	0.0029643	0.0371393	0.000210838	0.0304487	No
NoKegg28	&gamma;-thiomethyl glutamate	10189.9	7075.16	8600.81	13451	33933.2	26757	30784.6	31530.3	26038.7	23118.4	17174.2	29003.7	0	5084.94	0	0	0.00451926	8.92e-07	0.645307	0.0401353	3.34e-05	0.818706
C05382	D-Sedoheptulose 7-phosphate	72120.3	65656.9	90139	88679.2	153404	114403	141393	100498	157039	120734	85736.7	131005	33230.2	16994	41258.1	26160.1	0.0052894	3.22e-05	0.0464907	0.0448397	0.000363911	0.175162
C00063	CTP	39687.8	34283.7	36774.1	37418.2	48999.4	41957.6	46491	37625.4	54121	41329.4	35337.2	51865.8	22586.8	23663.1	29179.7	17578.3	0.00523709	0.000129545	0.0180225	0.0448397	0.00100668	0.0930141
C14512	Benzofuran	91954.6	58229.5	97219.1	90191.2	65729	48559.7	41549.3	31960.8	79898	92724.8	63115.8	140414	13254.9	24211.9	55293	35583.8	0.00569622	0.00183732	0.000712042	0.0472154	0.00856652	0.0115475	No
C00262	Hypoxanthine	346365	333844	494606	261652	401449	172806	218102	208139	609438	593065	487617	539756	170931	170191	180355	193165	0.00582865	1.39e-05	3.43e-05	0.0472628	0.000215938	0.00213206	Yes
C00354	D-Fructose 1,6-bisphosphate	53735.6	51255.9	44686.9	57181.5	163628	134629	190767	133374	182236	138857	129173	157556	10778.3	15626.8	10582.3	10643	0.0093135	1.42789e-07	0.0702656	0.0645717	8.87674e-06	0.22594
C11706	SC-57666	9577.51	9451.2	9864.03	15505.3	11391	10559.6	8464.02	11310.3	36549.3	29382.1	26940	29947.9	10550.3	2974.69	7483.96	7366.49	0.0876083	1.31646e-07	3.90464e-06	0.262813	8.87674e-06	0.00145643
C05127	N-Methylhistamine	19007.5	15885.1	14877.3	17787.1	181752	149105	157558	126583	152520	133516	106725	134903	13215.7	13140.2	13720.9	10845.3	0.698905	8.92702e-08	0.25679	0.846401	8.87674e-06	0.524428
C04299	D-myo-Inositol 1,2-cyclic phosphate	40414	51459.9	42352.7	46770.9	156040	138314	159101	133736	162865	140459	97788.8	149925	44787	30883.3	24197.6	27201.9	0.264498	8.72192e-07	0.789636	0.486	3.34184e-05	0.906259
NoKegg40	P-DPD	9062.11	0	0	29965.7	22919.2	20813.3	23609.3	0	186191	115163	102721	172559	0	0	0	0	0.552357	1.06216e-06	5.55413e-05	0.743941	3.60168e-05	0.00230188
C03169	Pyrimidine nucleoside	26284.5	25716.3	26906.4	29027.5	32863	24433.5	28483.7	25221.8	84524.7	71036	52528.2	61841.6	24437	17819.4	25356.8	16815.2	0.286881	1.40672e-06	5.20469e-05	0.500105	4.03621e-05	0.00230188
C06701	Phosphonate	2546735	1.69847e+06	1.59433e+06	3.66535e+06	3.17992e+06	2.77781e+06	2093651	2.59039e+06	14820423	8441946	10529689	10790348	2.39173e+06	1.87833e+06	3.00942e+06	2.76362e+06	0.898141	2.30046e-06	9.34168e-05	0.965491	5.72047e-05	0.00268034
NoKegg41	&alpha;-(2,6-anhydro-3-deoxy-D-arabino-heptulopyranosid)onate 7-phosphate	39216	44422.2	43567.9	37845.7	90027.3	61198.2	94911.7	65132.9	93503.8	91453.7	67510.5	106200	21416.5	17718.3	23226.7	18591.8	0.0284331	2.83591e-06	0.0175046	0.145282	5.89096e-05	0.0919606
C01740	Octylamine	2.03704e+06	1.76082e+06	1.53473e+06	2719847	2.10357e+06	1.93746e+06	2253840	1.92063e+06	9760654	5608849	6172399	7.4179e+06	2.1001e+06	1.73258e+06	2.33017e+06	657239	0.679377	6.25202e-06	0.000176137	0.836329	0.000111048	0.00413267
C04137	N2-(D-1-Carboxyethyl)-L-arginine	168247	132743	120067	122335	611202	421839	568080	386880	659126	432272	404930	450702	105073	71941.6	54342.2	51441	0.280796	1.06784e-05	0.513667	0.498748	0.000181048	0.736914
NoKegg7	7,8-diketopelargonate	381022	349172	467294	414535	357232	408011	397050	376404	523262	603295	502641	604799	270926	365811	350994	366373	0.0637328	1.50177e-05	0.000177273	0.224267	0.000224063	0.00413267
C03090	5-Phosphoribosylamine	88846	71665	62317.3	179316	200112	133067	127600	113614	1937908	981831	823903	1.38474e+06	62945.3	39229.6	86238.3	44731.8	0.815759	1.65299e-05	0.000508355	0.930514	0.00023714	0.0097863
C02787	2-Methylpropanamine	462737	399655	399144	605421	611648	512602	416239	394740	1.60168e+06	1.08228e+06	961158	1103070	450921	264474	502739	355671	0.545028	2.05964e-05	0.000544648	0.741954	0.000256081	0.0097863
C05512	Deoxyinosine	0	0	0	0	0	12995.2	24969.8	17941.3	36296.3	37742.3	20591.4	44823.2	0	0	0	0	1	2.13606e-05	0.0147185	1	0.000257016	0.0831818
C00588	Choline phosphate	32220524	28550130	36720576	33898248	46537884	40823820	44246588	40592088	56302612	54505972	40489240	53948704	25125028	25370136	36552996	25306392	0.213094	3.31715e-05	0.0257445	0.433424	0.000363911	0.113818	Yes
C01118	O-Succinyl-L-homoserine	96990.8	109842	111740	102547	148912	115257	147415	100367	149888	143324	167639	140495	36196	103572	33811.2	60915	0.00934818	5.538e-05	0.00718728	0.0645717	0.000503823	0.0515549
C00928	Mercaptoethanol	14357.3	14914.2	86648.4	11935.1	74234.7	72570.2	102251	87613	99082.4	115107	98261.8	87950.5	11553.5	14823.9	13433.9	10235.8	0.200704	5.36413e-05	0.107131	0.421098	0.000503823	0.295999
C02305	Phosphocreatine	3.47887e+06	2.71466e+06	3826029	4.03922e+06	4591693	3.79698e+06	4.34329e+06	3.72818e+06	6.26532e+06	4.44397e+06	3.99643e+06	4369502	2206808	1.8872e+06	2.53351e+06	1.70791e+06	0.00882605	7.74201e-05	0.00740915	0.0645717	0.000656311	0.0521436
C00044	GTP	49009.6	51749.5	54185.8	55438.7	60178.3	56463.7	58037	41390.7	77662.7	75311.1	64246.3	83480.5	40287	52270.7	51061.6	51833.9	0.445436	0.000123454	0.0029257	0.673546	0.000979755	0.0304487
NoKegg44	octulose 8-phosphate	13651.7	16018.9	14862.3	12892.3	23174.2	16437.2	29658.9	21448.4	23461.9	20707.2	18221.5	26164.3	9629	7090.54	10579.1	8746.98	0.0450646	0.000137696	0.180634	0.184715	0.00104818	0.394258
C00212	Adenosine	2.9024e+06	3926811	3.45817e+06	2.52882e+06	1.6739e+06	1.81167e+06	2.76264e+06	1.83101e+06	5228458	4.85204e+06	3.67442e+06	4.49498e+06	1.70054e+06	2.32892e+06	2.85948e+06	2.63343e+06	0.0655452	0.000168276	7.74996e-05	0.228489	0.00123072	0.00262794	Yes
C11108	(-)-erythro-(2R,3R)-dihydroxybutylamide	477248	420993	340025	195704	210040	356472	308505	249082	666070	617730	455493	557428	210406	257635	294789	267826	0.117493	0.000190098	0.000550971	0.306467	0.00136359	0.0097863
C02712	N-Acetylmethionine	83595.8	47771.3	84004.5	68417.6	142759	128152	193730	106213	153858	119726	81691.5	132272	32261.8	22897.7	30874.4	22018.2	0.0318263	0.000206429	0.384218	0.1562	0.00142589	0.631337
C00130	IMP	7513.38	11296.1	7463.56	7912.9	8384.38	7953.03	13833.6	10588.1	31616.4	37785.4	21128.8	45454.4	13747.9	13448.4	14594.2	13998	0.182422	0.000203092	0.00516772	0.405021	0.00142589	0.0425577
NoKegg35	Orotidine	93797.2	91308	80750.8	76911.7	112396	86582.6	115477	113389	101165	97381.5	93664.5	111924	59408.4	67252.4	76660.1	58560.3	0.0130085	0.000251978	0.171038	0.0808697	0.00170887	0.386792	Yes
C00006	NADP+	75754	108697	110146	109836	105181	71544.7	120845	82435.5	151651	143386	87608.7	150491	49142.9	72242.2	44988.5	59946	0.0129956	0.000299737	0.00238965	0.0808697	0.00199646	0.0270103
C00117	D-Ribose 5-phosphate	19939	12112.4	17981.9	9033.12	41998.3	42242	68725.2	34996.9	32290.2	29615.2	19592.8	42444.1	0	0	0	0	0.0415661	0.00044296	0.89462	0.181453	0.00284869	0.960149	Yes
C00346	Ethanolamine phosphate	9018354	8.1681e+06	10066743	9245188	12835092	9895257	12188608	8813131	13755772	11576604	9204513	12346893	6.94064e+06	6.08439e+06	7.96477e+06	6142689	0.0433377	0.000462086	0.0541399	0.181629	0.00292132	0.192325
C05570	Ergothioneine	310051	302369	432888	396266	343707	353549	365550	299081	518923	559382	385937	493881	302605	269469	365643	270645	0.166247	0.000481434	0.00299832	0.379786	0.00299291	0.0304487
C00055	CMP	41262.8	41328.3	39520.5	42504.7	41208	39502.6	46934	35521.4	56093.4	49497	41581.1	58173.8	32076.4	39025.9	38036.8	31132.3	0.104777	0.000522809	0.00536249	0.285268	0.00319685	0.0425577	Yes
C00519	Hypotaurine	4429795	3.81005e+06	5.92197e+06	5859655	5.74528e+06	5.1096e+06	6.48721e+06	4997425	7654909	5880306	5.04234e+06	5974299	2.68878e+06	2831260	4.28176e+06	3.00468e+06	0.0159673	0.000652037	0.0236844	0.0945364	0.00392274	0.111386
C00294	Inosine	98963	131801	123752	116639	111361	119561	137162	123923	238124	365943	162614	355027	123057	109398	130305	118893	0.941772	0.000668801	0.00900452	0.980023	0.00395973	0.0587489	Yes
C03451	(R)-S-Lactoylglutathione	48983.2	33738.8	113216	98936.6	127228	112722	123499	51890.6	244469	200206	84009	118035	0	7022.06	35984.1	18274.5	0.0962709	0.000698397	0.025937	0.267978	0.00407034	0.113818
C00035	GDP	34726.4	33775.8	40984.2	38481.8	37809.8	30981.9	31790.8	25538.2	47786.2	44333.3	34810.1	51727.1	26194	24374.4	35896.7	22236.5	0.0288543	0.000833096	0.00146425	0.145441	0.00470826	0.0188333
C01620	[FA trihydroxy(4:0)] 2,3,4-trihydroxy-butanoic acid	3.62231e+06	2.95743e+06	3.03854e+06	3.66715e+06	3.12896e+06	3.54573e+06	4.62691e+06	3335625	4.45474e+06	4.52432e+06	3.27153e+06	4844973	3402789	1.98391e+06	2.18126e+06	1543118	0.042655	0.000967516	0.0255953	0.181629	0.0053551	0.113818
C00003	NAD+	4645826	3.83494e+06	4.53666e+06	4.11546e+06	5.43977e+06	4.15665e+06	7136211	4.2967e+06	6837079	4.74026e+06	4.65288e+06	6686510	3.19401e+06	2.53952e+06	2943070	2699335	0.0516501	0.000976265	0.0652766	0.198613	0.0053551	0.21528	Yes
C07086	Phenylacetic acid	248499	174105	254516	287919	281016	195539	181626	161908	329415	285664	246233	275951	140639	168961	191250	146321	0.0182946	0.0012148	0.00228755	0.104983	0.00647315	0.0266643
C03274	Glycerophosphoglycerol	331690	276157	361166	342360	491893	463573	448611	332931	471712	419937	277420	477368	245393	185661	266464	174841	0.0342388	0.0012077	0.204942	0.164719	0.00647315	0.44187
C00016	FAD	12354.2	9499.83	12754.4	13526	13525.5	13095.5	14089.7	9290.74	20748.3	13122.9	12001.3	15685.7	7802.28	7139.36	10097.1	7097.92	0.0429176	0.00131502	0.0173724	0.181629	0.00686583	0.0919606
C05933	N-(omega)-Hydroxyarginine	0	0	0	0	33294.6	31617.5	63845.4	25026.2	20195.1	35335.3	21976.9	35107.7	0	0	0	0	1	0.00132531	0.303482	1	0.00686583	0.554299
C01225	sn-glycero-3-Phospho-1-inositol	42442.1	0	51865.5	30284.9	98105	69197.7	69476.6	76961.4	93394.2	65472.4	24746.1	68728.9	0	0	20262.2	0	0.0904385	0.00148387	0.601935	0.26674	0.00747951	0.787795
C06156	alpha-D-Glucosamine 1-phosphate	44485.8	41794.1	56818.9	50238.8	89284.7	63693.6	84336.6	59604.3	78100.8	70209.8	47316.6	67624.2	37468.2	28130.5	40394.5	32377.7	0.0962312	0.00147096	0.629866	0.267978	0.00747951	0.807354
C02421	Isonicotineamide	655255	539743	595012	593538	759300	553823	829347	552751	797244	647160	624389	885358	494874	437690	478511	386469	0.061074	0.00153006	0.0568532	0.221542	0.00760951	0.198189
C01151	D-Ribose 1,5-bisphosphate	6482.72	0	7007.15	6077.44	9432.95	5389.64	8136.08	2979.45	12522.6	6548.94	6728.3	5319.32	0	0	0	0	0.0255284	0.0016008	0.0417264	0.138001	0.00785655	0.162124
C13050	Cyclic ADP-ribose	91066.8	95101.1	120801	121024	141279	105816	138983	94327.1	179050	125914	100718	127766	65905.4	64666	81674.6	68699.1	0.0367877	0.00165915	0.0432084	0.165323	0.00803719	0.166152
C00458	dCTP	4992.36	4220.08	5609.22	3902.23	5693.48	2218.45	6717.46	1787.52	5841.36	6725.8	5659.45	5826.54	4447.5	0	0	0	0.0125811	0.00168398	0.00790541	0.0808697	0.00805289	0.0546059
C12058	Cerulenin	0	10683.8	0	12004.8	0	0	10688.5	0	0	0	0	0	14717.6	11836.6	11756	9729.23	0.0621216	0.00211933	0.0609496	0.221542	0.00952422	0.208571
C03273	5-Oxopentanoate	18586.8	10697.6	15617.8	10067.7	15441.7	16952.6	17268.8	14816.9	16805.5	18127.7	12193.4	26686	11101.6	8835.25	5442.32	4897.17	0.0483792	0.00221265	0.053511	0.191973	0.00982522	0.192325
C00197	3-Phospho-D-glycerate	98489.4	166610	119529	103355	163060	117139	196152	116221	156089	172403	216784	244472	114926	125782	70489.4	112689	0.521081	0.0026569	0.0809818	0.72254	0.0115235	0.243598
C00971	4-Pyridoxolactone	65374.3	41998.7	43129.8	59358.4	57725.8	46669	60347	39669.9	66094.2	63732.1	65159.6	68545.1	46229.3	47351.2	46383.1	41782.7	0.224042	0.00287711	0.015668	0.43822	0.0123352	0.0859437
C00156	4-Hydroxybenzoate	16532	11434.9	15176.6	13858.8	18219	11491.3	14857.9	13729.4	18452	19612.1	13653.7	21442.2	11521.4	11800.4	12656.8	11467.4	0.192497	0.00295028	0.0281723	0.413649	0.0125052	0.119412
C02354	2',3'-Cyclic CMP	66539.6	76336.2	33506.5	33584	19206	31212.8	31573.3	30568	63042.3	89070.6	71467	83406.8	38742.3	52410	28297.3	43094.9	0.2495	0.00311357	0.000921478	0.468616	0.013049	0.0135724
C00128	CMP-N-acetylneuraminate	155309	128213	163417	155291	217449	137839	231906	118276	237380	196027	145818	201719	104856	91036.6	128384	82119.2	0.0807576	0.00334469	0.0863633	0.257825	0.013731	0.256155
C02291	L-Cystathionine	26760.6	29055.3	22579.8	25222.3	37283.1	32235.8	33529.3	26596	39513.6	39554.8	33363.4	42294.2	32264.4	31002.7	24866.7	29511.3	0.192962	0.00334991	0.456976	0.413649	0.013731	0.694967	Yes
C00004	NADH	295891	264354	457149	380457	417920	470954	441963	381435	593031	628000	272210	476548	259402	240006	303533	192107	0.163799	0.00371874	0.111224	0.379485	0.0150771	0.299555
C03680	4-Imidazolone-5-propanoate	62501.7	47783.1	51014.2	52820.1	69233.4	56998.8	46371.5	48009.9	80421.2	53576.4	39123.9	52180.3	39831.4	27338.7	21099.9	21691.8	0.00747652	0.0039536	0.0352203	0.0580988	0.0156821	0.14126
C00279	D-Erythrose 4-phosphate	13221.2	17526.2	13316.5	16986.9	24359.2	19422.9	18337.8	0	74015.5	20033.2	20165.6	27506.2	0	0	0	0	0.151282	0.0039388	0.0280768	0.359415	0.0156821	0.119412
C00051	Glutathione	16387160	14400018	18671992	19069186	26161666	18750082	25353292	19234824	26572514	20360564	17555862	25909798	11763649	9802895	19035854	12480556	0.167415	0.00399411	0.293084	0.379786	0.0156821	0.554299
NoKegg29	S-D-mandeloylglutathione	47899	26448.1	99710	73142.5	73654.1	40183.5	21184.1	13012.5	74807.9	87601.7	51336.1	91293.1	0	8853.38	36560.2	20492.4	0.0204061	0.00420801	0.00419887	0.113604	0.0163499	0.0376463
C03150	N-Ribosylnicotinamide	85075.2	75266.3	67839.1	100177	130998	105625	138258	94265.5	128925	107629	95220.6	128118	76550.8	75437.9	83356.5	74271	0.668866	0.00425823	0.877922	0.835132	0.0163744	0.957818
C00487	L-Carnitine	2.71563e+06	2.74678e+06	3.30682e+06	3.36233e+06	3.92412e+06	3.21524e+06	3.54926e+06	2.76761e+06	5.05305e+06	3.40798e+06	2.79119e+06	3.68728e+06	2.78435e+06	1.96946e+06	2.48261e+06	1.86415e+06	0.101941	0.00515813	0.0868023	0.28166	0.0190493	0.256155	Yes
NoKegg37	2-acetamidoglucal	292286	307491	407431	338604	447973	277300	377389	222144	431999	386716	366133	542774	265055	219888	295677	266410	0.161007	0.00523981	0.0289255	0.375347	0.0191613	0.121227
C00270	N-Acetylneuraminate	9674792	8.0359e+06	13746539	12841494	17609368	18168394	17465974	12146855	14321623	15014991	10257615	15322627	8943180	6.32116e+06	9966936	6.05458e+06	0.0869299	0.00541423	0.801371	0.262813	0.0195656	0.911866	Yes
C07565	N-Phenylacetamide	658004	276098	668963	550659	746324	569456	420591	305548	625375	835638	637099	693448	304325	384956	440336	264550	0.0909486	0.00545528	0.0239995	0.26674	0.0195656	0.111386
NoKegg22	L-rhamnitol	306856	254099	324862	257791	487283	361694	346432	275255	1.94012e+06	527283	543445	993043	229947	117536	264033	224941	0.752126	0.00596868	0.0562091	0.892501	0.021203	0.197792
C02728	N6-Methyl-L-lysine	1.88502e+06	1.75084e+06	1.77436e+06	1.87096e+06	2.02887e+06	1.80661e+06	1.94867e+06	1.59623e+06	2.45141e+06	2.10864e+06	1.5993e+06	2.53152e+06	1.53996e+06	1.56457e+06	1.82909e+06	1.4032e+06	0.20818	0.00615721	0.044326	0.429013	0.0216664	0.16871
C11433	1-Methoxyphenanthrene	338558	109229	811142	808338	741432	299755	179488	79008.6	771974	813174	278419	912982	46993	42613.4	129291	37786.9	0.0350917	0.00628057	0.0101034	0.164719	0.0218939	0.0638742
C03943	(2R,4S)-2,4-Diaminopentanoate	0	0	0	0	53029.9	69457.8	70565.2	31900.6	47388.5	64648.7	0	41131	0	0	0	0	1	0.00635827	0.295798	1	0.0219596	0.554299
NoKegg14	MOPS	838410	690793	715402	215768	475273	413920	467383	530138	959150	915520	625228	613093	342825	314025	478088	398972	0.0791589	0.00670605	0.0083435	0.25675	0.0229482	0.0565841	Yes
C01042	N-Acetyl-L-aspartate	12380604	10375437	13694457	14317222	17723306	12715347	15545396	10770665	18042586	13196966	10487323	18217408	11477437	7.11758e+06	9160334	6.65246e+06	0.0623643	0.00753343	0.108132	0.221542	0.0255452	0.296569
NoKegg43	3-sulfopropanoate	592303	545939	635017	670036	613822	620956	713457	662749	867940	698496	604694	779837	645796	442436	633320	448533	0.288264	0.00798149	0.103243	0.500105	0.0265812	0.287392
C03771	5-Guanidino-2-oxopentanoate	86887.2	90766.8	59375.9	70400.1	127898	130367	141832	112345	146056	103942	150561	173688	146004	60803.4	51722.1	64012.7	0.851749	0.00791348	0.683901	0.946489	0.0265812	0.836377
C01035	4-Guanidinobutanoate	3.32556e+06	2.31981e+06	3.91306e+06	3.42924e+06	3300199	2.70804e+06	4269977	3.1799e+06	4750480	3.64435e+06	3.89386e+06	4123674	3.01093e+06	2.30421e+06	3.47968e+06	2.19488e+06	0.266716	0.00819761	0.0638124	0.487671	0.0270594	0.214432
C03410	N-Glycoloyl-neuraminate	501169	438256	533434	582504	599704	491575	562733	458030	559986	510878	396839	594973	364119	314214	458229	279479	0.00929148	0.00870027	0.0664121	0.0645717	0.0284667	0.215406
NoKegg13	3-nitro-2-pentanol	2.54186e+06	1.88886e+06	3698708	1.74854e+06	4.12738e+06	2.85804e+06	2797649	2.1027e+06	3067279	2.66258e+06	1.58005e+06	3.17394e+06	908034	606283	1.52058e+06	978335	0.0157384	0.00917779	0.156363	0.0945364	0.0295113	0.367731
C00327	L-Citrulline	3.50028e+06	2.31188e+06	2.35878e+06	1.93762e+06	9333769	7334039	15311468	6.21644e+06	8515892	7.80709e+06	5119093	11971853	4.45127e+06	2.54292e+06	2.05389e+06	1913739	0.908138	0.00917317	0.592188	0.967605	0.0295113	0.787795	Yes
C02876	Propanoyl phosphate	7964.5	8482.95	8408.9	7636.22	28395.9	22244.3	31118.1	23311.6	14543.6	13058.2	6739.76	12099.6	5644.41	5019.87	7293.51	4324.01	0.218972	0.00973343	0.000946068	0.436774	0.0310305	0.0135724
C00089	Sucrose	2.85977e+06	2.35425e+06	3.1029e+06	2685731	3.72568e+06	2903491	3409297	2697501	3.57142e+06	3.33879e+06	2.49873e+06	3.62282e+06	2.7359e+06	2.29167e+06	2485200	1.84967e+06	0.199789	0.01036	0.279547	0.421098	0.0327483	0.549497	Yes
C00601	Phenylacetaldehyde	115490	46117.9	346823	334469	212944	104035	54643.5	25847.2	292138	247339	119573	318260	21494.3	30617.7	68004.1	29325.1	0.0276607	0.0112632	0.00692576	0.143298	0.0353041	0.0515549
C02835	Imidazole-4-acetate	217327	235632	308029	256077	438772	232555	246710	204361	511751	450398	380519	408852	182139	150321	455299	174632	0.843834	0.0131929	0.100352	0.946258	0.0410081	0.285736	Yes
C12069	3-Hydroxypropenoate	218335	166212	243001	225352	322177	327874	345585	213046	287961	280392	198728	291352	199111	164340	204057	140169	0.261136	0.0146678	0.97745	0.484596	0.0441216	0.998718
C01959	Taurocyamine	114043	103810	115992	110323	113902	97464.8	127242	112013	130774	161465	103540	123661	109895	91921.1	109002	89626.8	0.315603	0.0146157	0.0808624	0.53509	0.0441216	0.243598
NoKegg25	2-nitro-1-propanol	201877	186122	205271	183412	297360	199280	239750	189570	250208	208500	191387	259804	173931	147897	181493	160453	0.220597	0.0155468	0.448361	0.437673	0.0463918	0.691069
C00362	dGMP	550297	791173	785092	542287	436819	396729	434654	396699	739389	848519	572420	704919	470742	577946	586684	523078	0.0809377	0.0216199	0.000706249	0.257825	0.0584363	0.0115475	Yes
C00021	S-Adenosyl-L-homocysteine	181842	213587	218924	176572	184787	141814	168242	148715	217179	204310	154509	213961	153003	123945	181761	151362	0.0195524	0.0200799	0.00484053	0.110501	0.0558942	0.0410345	Yes
