# Supplementary material for: Metabolomic profiling of macrophages determines the discrete metabolomic signature and metabolomic interactome triggered by polarising immune stimuli
Source: PLoS One. 2018 Mar 14;13(3):e0194126. doi: 10.1371/journal.pone.0194126 (PMC5851634; doi:10.1371/journal.pone.0194126)
Supplement: S6 File — Authentic standards were run along side samples. MS2 was carried out on pooled sample (Dataset 2 only). (XLSX) [file pone.0194126.s012.xlsx]

## Sheet: Sheet1
	Dataset 2 (IFN+-LPS)		Dataset 1 (OIC+-LPS)
Metabolite name	Authentic Standard	MS2 match	Authentic Standard
NAD+	MS1		Yes
NADH	Yes		MS1
UDP	MS1		MS1
L-Glutamate	Yes	Yes	Yes
2-Oxoglutarate	Yes		Yes
UDP-glucose	Yes		Yes
GDP	Yes		MS1
UDP-N-acetyl-D-glucosamine	MS1		MS1
beta-Alanine	Yes		MS1
D-Ribose 5-phosphate	Yes		Yes
IMP	Yes		MS1
(S)-Malate	Yes	Yes	Yes
UDP-glucuronate	MS1		MS1
3-Phospho-D-glycerate	Yes		MS1
Adenosine	Yes		Yes
Guanine	Yes		Yes
Hypoxanthine	Yes	Yes	Yes
N-Acetylneuraminate	Yes		Yes
D-Erythrose 4-phosphate	MS1		MS1
Inosine	Yes		Yes
L-Citrulline	Yes	Yes	Yes
Ethanolamine phosphate	Yes		MS1
L-Carnitine	Yes	Yes	Yes
Itaconate	Yes	Yes	Yes
Hypotaurine	MS1		MS1
Guanidinoacetate	MS1		MS1
Choline phosphate	Yes		Yes
gamma-L-Glutamyl-L-cysteine	MS1		MS1
Deoxycytidine	MS1		MS1
4-Guanidinobutanoate	MS1		MS1
Taurocyamine	MS1		MS1
3-Methylguanine	MS1		MS1
Phosphocreatine	MS1		MS1
O-Butanoylcarnitine	MS1		MS1
N-(L-Arginino)succinate	MS1		MS1
Ergothioneine	MS1		MS1
Cyclic ADP-ribose	MS1		MS1
S-D-mandeloylglutathione	MS1		MS1
Hydroxybutyrylcarnitine	MS1		MS1
Orotidine	Yes		Yes
3-Hydroxy-11Z-octadecenoylcarnitine	MS1		MS1
Succinate	Yes	Yes
L-Aspartate	Yes
sn-Glycerol 3-phosphate	Yes
Choline	Yes
Taurine	Yes	Yes
Dihydrobiopterin	MS1
Orotate	Yes
Uridine	Yes
Creatine	MS1
4-Aminobutanoate	Yes
D-Glucosamine 6-phosphate	MS1
D-Fructose 1.6-bisphosphate	MS1
Xanthine	Yes	Yes
L-Cystine	Yes
L-Cysteate	Yes
Deoxyadenosine	Yes
N-Acetyllactosamine	MS1
sn-glycero-3-Phosphocholine	Yes
N-Methylethanolamine phosphate	MS1
sn-glycero-3-Phosphoethanolamine	MS1
2-Amino-4-hydroxy-6-hydroxymethyl-7.8-dihydropteridine	MS1
Picolinamide	MS1
5-Methylcytosine	MS1
1-Methyladenosine	MS1
O-Acetylcarnitine	Yes
3-Dehydrocarnitine	MS1
O-Propanoylcarnitine	MS1
5-Methyl-2'-deoxycytidine	MS1
Adenosine 2'.5'-bisphosphate	Yes
(2R.4S)-2.4-Diaminopentanoate	MS1
Ne.Ne dimethyllysine	MS1
N-Carbamyl-L-glutamate	MS1
Glaucarubolone	MS1
Phosphodimethylethanolamine	MS1
3-(Dimethylamino)propyl benzoate	MS1
Sulfoacetate	MS1
2-Methylbutyroylcarnitine	MS1
N-(octanoyl)-L-homoserine	MS1
Elaidiccarnitine	MS1
Linoelaidylcarnitine	MS1
&beta:-ketophosphonate	MS1
L-cysteine sulfinate	MS1
trans-Hexadec-2-enoylcarnitine	MS1
Tetradecanoylcarnitine	Yes
5'-Phosphoribosylglycinamide			MS1
Hydantoin-5-propionate			MS1
(R)-2-Hydroxyglutarate			Yes
UTP			MS1
D-Sedoheptulose 1,7-bisphosphate			MS1
N-Carbamoyl-L-aspartate			MS1
Gentisate aldehyde			MS1
Glutamylalanine			MS1
D-Fructose 6-phosphate			Yes
4,5,6,7-Tetrahydroisoxazolo(5,4-c)pyridin-3-ol			MS1
D-Glyceraldehyde 3-phosphate			MS1
CDP			MS1
3-Hydroxyhexadecanoylcarnitine			MS1
Catechol			MS1
Guanosine 3'-phosphate			MS1
L-Fucose 1-phosphate			MS1
N6,N6,N6-Trimethyl-L-lysine			MS1
2-Deoxy-D-ribose 1-phosphate			MS1
D-Gluconic acid			Yes
[FA hydroxy(10:0)] N-(3S-hydroxydecanoyl)-L-serine			MS1
trans-Cinnamate			MS1
5-Methoxytryptophan			MS1
D-Glucuronate			MS1
&gamma;-thiomethyl glutamate			MS1
D-Sedoheptulose 7-phosphate			MS1
CTP			MS1
Benzofuran			MS1
D-Fructose 1,6-bisphosphate			MS1
SC-57666			MS1
N-Methylhistamine			MS1
D-myo-Inositol 1,2-cyclic phosphate			MS1
P-DPD			MS1
Pyrimidine nucleoside			MS1
Phosphonate			MS1
&alpha;-(2,6-anhydro-3-deoxy-D-arabino-heptulopyranosid)onate 7-phosphate			MS1
Octylamine			MS1
N2-(D-1-Carboxyethyl)-L-arginine			MS1
7,8-diketopelargonate			MS1
5-Phosphoribosylamine			MS1
2-Methylpropanamine			MS1
Deoxyinosine			MS1
O-Succinyl-L-homoserine			MS1
Mercaptoethanol			MS1
GTP			MS1
octulose 8-phosphate			MS1
(-)-erythro-(2R,3R)-dihydroxybutylamide			MS1
N-Acetylmethionine			MS1
NADP+			MS1
CMP			Yes
(R)-S-Lactoylglutathione			MS1
[FA trihydroxy(4:0)] 2,3,4-trihydroxy-butanoic acid			MS1
Phenylacetic acid			MS1
Glycerophosphoglycerol			MS1
FAD			MS1
N-(omega)-Hydroxyarginine			MS1
sn-glycero-3-Phospho-1-inositol			MS1
alpha-D-Glucosamine 1-phosphate			MS1
Isonicotineamide			MS1
D-Ribose 1,5-bisphosphate			MS1
dCTP			MS1
Cerulenin			MS1
5-Oxopentanoate			MS1
4-Pyridoxolactone			MS1
4-Hydroxybenzoate			MS1
2',3'-Cyclic CMP			MS1
CMP-N-acetylneuraminate			MS1
L-Cystathionine			Yes
4-Imidazolone-5-propanoate			MS1
Glutathione			MS1
N-Ribosylnicotinamide			MS1
2-acetamidoglucal			MS1
N-Phenylacetamide			MS1
L-rhamnitol			MS1
N6-Methyl-L-lysine			MS1
1-Methoxyphenanthrene			MS1
(2R,4S)-2,4-Diaminopentanoate			MS1
MOPS			Yes
N-Acetyl-L-aspartate			MS1
3-sulfopropanoate			MS1
5-Guanidino-2-oxopentanoate			MS1
N-Glycoloyl-neuraminate			MS1
3-nitro-2-pentanol			MS1
Propanoyl phosphate			MS1
Sucrose			Yes
Phenylacetaldehyde			MS1
Imidazole-4-acetate			Yes
3-Hydroxypropenoate			MS1
2-nitro-1-propanol			MS1
dGMP			Yes
S-Adenosyl-L-homocysteine			Yes
